# Supplementary material for: Multi-omic interactions in the gut of children at the onset of islet autoimmunity
Source: Microbiome. 2022 Dec 16;10:230. doi: 10.1186/s40168-022-01425-6 (PMC9756488; doi:10.1186/s40168-022-01425-6)
Supplement: Supplementary file 3 — Additional file 2: Supplementary Table S1. Cohort characteristics. Supplementary Table S2. OTU associated with age. Supplementary Table S3. MOFA loadings contributing to latent factors 1-6 for model 1. Supplementary Table S4. MOFA loadings contributing to latent factors 1-8 for model 2. Supplementary Table S5. Top 20 loadings for latent factor 6 from model 2. [file 40168_2022_1425_MOESM2_ESM.xlsx]

## Sheet: Sup Table 1 - Cohort
Supplementary Table 1: Cohort characteristics
	case	control
gender n (%)
female	10 (50.0%)	10 (50.0%)
male	10 (50.0%)	10 (50.0%)
HLA Status, n (%)
Low Risk	11 (55.0%)	12 (60.0%)
Risk	8 (40.0%)	8 (40.0%)
Missing*	1 (5.0%)	0 (0.0%)
age pre (mean,sd)
Mean (SD)	3.1 (±2.4)	3.1 (±2.2)
Not Applicable (no specimen available pre)	5 (25.0%)	5 (25.0%)
age post (mean,sd)
Mean (SD)	3.4 (±2.2)	3.3 (±2.0)
Not Applicable (no specimen available post)	3 (15.0%)	3 (15.0%)
age diff (mean,sd)
Mean (SD)	1.4 (±0.6)	1.3 (±0.6)
Not Applicable (Pre or post specimen unavailable)	8 (40.0%)	8 (40.0%)
* One case subject with unknown HLA status was imputed to have low risk for downstream anaylses.

## Sheet: Sup Table 2 - OTU with age
Supplementary Table 2: OTU associated with age
OTU	coefficient	standard error	p value	q value
k__Bacteria; p__Firmicutes; c__Clostridia; o__Clostridiales; f__Ruminococcaceae; g__; s__; otu__594206	0.064	0.0112	1.5e-06	0.00072
k__Bacteria; p__Firmicutes; c__Clostridia; o__Clostridiales; f__Ruminococcaceae; g__; s__; otu__761968	0.034	0.007	1.9e-05	0.00459
k__Bacteria; p__Firmicutes; c__Clostridia; o__Clostridiales; f__Ruminococcaceae; g__Oscillospira; s__	0.013	0.0028	5.9e-05	0.00941
k__Bacteria; p__Firmicutes; c__Clostridia; o__Clostridiales; f__Ruminococcaceae; g__; s__; otu__199226	0.012	0.0029	0.00017	0.02013
k__Bacteria; p__Firmicutes; c__Clostridia; o__Clostridiales; f__Lachnospiraceae; g__Coprococcus; s__; otu__508897	0.013	0.0035	0.00045	0.04031
k__Bacteria; p__Bacteroidetes; c__Bacteroidia; o__Bacteroidales; f__Rikenellaceae; g__; s__; otu__1067143	0.014	0.0036	0.00052	0.04031
k__Bacteria; p__Firmicutes; c__Clostridia; o__Clostridiales; f__Veillonellaceae; g__Dialister; s__; otu__535901	0.017	0.0046	0.00066	0.04031
k__Bacteria; p__Bacteroidetes; c__Bacteroidia; o__Bacteroidales; f__Bacteroidaceae; g__Bacteroides; s__; otu__199190	0.016	0.0043	0.00076	0.04031
k__Bacteria; p__Firmicutes; c__Clostridia; o__Clostridiales; f__Lachnospiraceae; g__; s__; otu__758788	0.016	0.0044	0.00084	0.04031
k__Bacteria; p__Bacteroidetes; c__Bacteroidia; o__Bacteroidales; f__Bacteroidaceae; g__Bacteroides; s__; otu__364926	0.027	0.0077	0.00093	0.04064
k__Bacteria; p__Firmicutes; c__Clostridia; o__Clostridiales; f__Lachnospiraceae; g__Dorea; s__; otu__517797	0.026	0.0076	0.0015	0.06095
k__Bacteria; p__Bacteroidetes; c__Bacteroidia; o__Bacteroidales; f__Bacteroidaceae; g__Bacteroides; s__ovatus; otu__535375	0.016	0.0047	0.0019	0.06776
k__Bacteria; p__Firmicutes; c__Erysipelotrichi; o__Erysipelotrichales; f__Erysipelotrichaceae; g__; s__; otu__356760	-0.029	0.0087	0.002	0.06776
k__Bacteria; p__Firmicutes; c__Clostridia; o__Clostridiales; f__Lachnospiraceae; g__; s__; otu__367909	0.017	0.0051	0.0025	0.06988
k__Bacteria; p__Firmicutes; c__Clostridia; o__Clostridiales; f__Lachnospiraceae; g__Lachnospira; s__; otu__346302	0.015	0.0046	0.0025	0.06988
k__Bacteria; p__Firmicutes; c__Clostridia; o__Clostridiales; f__Lachnospiraceae; g__; s__; otu__359978	0.02	0.0063	0.0026	0.06988
k__Bacteria; p__Actinobacteria; c__Coriobacteriia; o__Coriobacteriales; f__Coriobacteriaceae; g__Adlercreutzia; s__; otu__198774	0.01	0.0032	0.0029	0.07215
k__Bacteria; p__Firmicutes; c__Clostridia; o__Clostridiales; f__Lachnospiraceae; g__; s__; otu__428457	0.052	0.0164	0.0032	0.07775

## Sheet: Sup Table 3 - MOFA 1 loadings
Supplementary Table 3: MOFA loadings contributing to latent factors 1-6 for model 1
Real and absolute contribution of each variable to latent factors 1-6 is given. hpro: human protein, mpro: microbial proteins
variable	view	simple name	COG category	phylum	genus	LF1	abs(LF1)	LF2	abs(LF2)	LF3	abs(LF3)	LF4	abs(LF4)	LF5	abs(LF5)	LF6	abs(LF6)
MH0128_GL0036211	mpro	ABC-type glycerol-3-phosphate transport system, periplasmic component(15818)	Carbohydrate transport and metabolism	Firmicutes	Faecalibacterium	0.488844	0.488844	-0.0263459	0.0263459	0.194208	0.194208	0.375108	0.375108	-1.07945	1.07945	-0.000320599	0.000320599
TRY1	hpro	Trypsin-1		Human		-0.706054	0.706054	0.256487	0.256487	0.0346754	0.0346754	0.424329	0.424329	-1.03268	1.03268	0.000605258	0.000605258
MH0398_GL0046118	mpro	Triosephosphate isomerase(2381)	Carbohydrate transport and metabolism	Firmicutes	Faecalibacterium	0.651693	0.651693	-0.417445	0.417445	-0.00547848	0.00547848	-0.393277	0.393277	-0.98096	0.98096	-3.20396e-06	3.20396e-06
SZEY-44A_GL0053187	mpro	ABC-type glycerol-3-phosphate transport system, periplasmic component(15818)	Carbohydrate transport and metabolism	Firmicutes	Faecalibacterium	0.0632577	0.0632577	0.227884	0.227884	-0.337649	0.337649	0.0792259	0.0792259	-0.973768	0.973768	-0.000540342	0.000540342
MH0076_GL0011524	mpro	Phosphoenolpyruvate carboxykinase, ATP-dependent(1458)	Energy production and conversion	Firmicutes	Ruminococcus	1.50211	1.50211	-0.468401	0.468401	0.0781283	0.0781283	-0.0677847	0.0677847	-0.963792	0.963792	0.00249928	0.00249928
TRY2	hpro	Trypsin-2		Human		-0.825925	0.825925	0.44282	0.44282	-0.0116619	0.0116619	0.487017	0.487017	-0.961538	0.961538	0.00128536	0.00128536
MH0327_GL0023365	mpro	Phosphoenolpyruvate carboxykinase, ATP-dependent(1458)	Energy production and conversion	Firmicutes	Faecalibacterium	0.89229	0.89229	-0.66988	0.66988	0.0701516	0.0701516	0.20008	0.20008	-0.959591	0.959591	0.000843959	0.000843959
MH0122_GL0052895	mpro	Basic membrane lipoprotein Med, periplasmic binding protein (PBP1-ABC) superfamily(2696)	Cell wall/membrane/envelope biogenesis	Firmicutes	Subdoligranulum	-0.0681413	0.0681413	0.0556792	0.0556792	0.200155	0.200155	0.0141811	0.0141811	-0.921342	0.921342	0.000132824	0.000132824
MH0122_GL0073782	mpro	Phosphoglycerate mutase (BPG-independent, AlkP superfamily)(2439)	Carbohydrate transport and metabolism	Firmicutes	Faecalibacterium	0.614185	0.614185	-0.183867	0.183867	0.066663	0.066663	-0.308495	0.308495	-0.914508	0.914508	-0.00196298	0.00196298
MH0131_GL0135407	mpro	ABC-type glycerol-3-phosphate transport system, periplasmic component(15818)	Carbohydrate transport and metabolism	Firmicutes	Faecalibacterium	0.545843	0.545843	-0.505564	0.505564	0.292824	0.292824	0.00274915	0.00274915	-0.911482	0.911482	-0.000845206	0.000845206
MH0003_GL0013354	mpro	Glutamate dehydrogenase/leucine dehydrogenase(2586)	Amino acid transport and metabolism	Bacteroidetes	Bacteroides	1.18376	1.18376	0.0657329	0.0657329	0.249559	0.249559	0.514457	0.514457	-0.885912	0.885912	0.00160397	0.00160397
MH0006_GL0076055	mpro	ABC-type glycerol-3-phosphate transport system, periplasmic component(15818)	Carbohydrate transport and metabolism	Firmicutes	Roseburia	-0.422853	0.422853	-0.380421	0.380421	-0.00658431	0.00658431	-0.00309425	0.00309425	-0.878186	0.878186	0.000902471	0.000902471
V1.UC4-0_GL0060387	mpro	TRAP-type C4-dicarboxylate transport system, periplasmic component(3018)	Carbohydrate transport and metabolism	Firmicutes	Faecalibacterium	0.379789	0.379789	-0.0309711	0.0309711	0.0759776	0.0759776	-0.00900355	0.00900355	-0.867859	0.867859	0.000633582	0.000633582
MH0309_GL0087191	mpro	Molecular chaperone DnaK (HSP70)(4614)	Posttranslational modification, protein turnover, chaperones	Firmicutes	Faecalibacterium	0.558896	0.558896	-0.497607	0.497607	0.00287126	0.00287126	-0.568121	0.568121	-0.867152	0.867152	-0.0003968	0.0003968
MH0149_GL0030868	mpro	ABC-type glycerol-3-phosphate transport system, periplasmic component(15818)	Carbohydrate transport and metabolism	Firmicutes	Faecalibacterium	0.266819	0.266819	-0.121436	0.121436	0.151668	0.151668	-0.0565455	0.0565455	-0.86254	0.86254	-0.000737829	0.000737829
MH0199_GL0048903	mpro	ABC-type glycerol-3-phosphate transport system, periplasmic component(15818)	Carbohydrate transport and metabolism	Firmicutes	Faecalibacterium	0.338384	0.338384	-0.354253	0.354253	0.182049	0.182049	-0.160362	0.160362	-0.852266	0.852266	-0.000585648	0.000585648
MH0188_GL0028315	mpro	ABC-type glycerol-3-phosphate transport system, periplasmic component(15818)	Carbohydrate transport and metabolism	Firmicutes	Ruminococcus	0.300908	0.300908	-1.53641	1.53641	-0.0313887	0.0313887	0.14029	0.14029	-0.851825	0.851825	0.0011591	0.0011591
AMYP	hpro	Pancreatic alpha-amylase		Human		-1.58513	1.58513	0.149204	0.149204	-0.0554838	0.0554838	0.0703284	0.0703284	-0.827296	0.827296	0.000472839	0.000472839
MH0003_GL0042541	mpro	Opacity protein and related surface antigens(2204)	Cell wall/membrane/envelope biogenesis	Bacteroidetes	Bacteroides	0.050604	0.050604	-0.218641	0.218641	-0.275037	0.275037	0.507727	0.507727	0.808908	0.808908	-7.67218e-05	7.67218e-05
MH0041_GL0040403	mpro	Phosphoenolpyruvate carboxykinase, ATP-dependent(1458)	Energy production and conversion	Firmicutes	Eubacterium	1.05066	1.05066	0.00578392	0.00578392	-0.128843	0.128843	-0.355329	0.355329	-0.807608	0.807608	-0.000473397	0.000473397
SZEY-59A_GL0043576	mpro	ABC-type glycerol-3-phosphate transport system, periplasmic component(15818)	Carbohydrate transport and metabolism	unknown	unknown	0.155872	0.155872	0.0855788	0.0855788	-0.0739537	0.0739537	0.773982	0.773982	-0.806097	0.806097	0.000188857	0.000188857
MH0140_GL0119224	mpro	Xylose isomerase(482)	Carbohydrate transport and metabolism	Bacteroidetes	Bacteroides	0.749059	0.749059	-0.0868008	0.0868008	0.353776	0.353776	0.791291	0.791291	-0.804313	0.804313	0.00046469	0.00046469
MH0006_GL0182518	mpro	ABC-type glycerol-3-phosphate transport system, periplasmic component(15818)	Carbohydrate transport and metabolism	Firmicutes	unknown	0.257426	0.257426	-0.0643023	0.0643023	-0.324026	0.324026	0.0310953	0.0310953	-0.803969	0.803969	0.000103909	0.000103909
V1.CD29-0_GL0003887	mpro	Triosephosphate isomerase(2381)	Carbohydrate transport and metabolism	Bacteroidetes	Bacteroides	0.825201	0.825201	0.030372	0.030372	0.0509871	0.0509871	0.670203	0.670203	-0.799171	0.799171	0.000208084	0.000208084
MH0002_GL0063912	mpro	Di- or tripeptidase(4305)	Amino acid transport and metabolism	Bacteroidetes	Bacteroides	0.233727	0.233727	0.0836325	0.0836325	0.265027	0.265027	0.0428702	0.0428702	-0.793096	0.793096	-0.000240948	0.000240948
NOF013_GL0053862	mpro	Protein distantly related to bacterial ferritins(84)	General function prediction only	Bacteroidetes	Bacteroides	-0.298321	0.298321	-0.00535771	0.00535771	-0.0807954	0.0807954	0.641452	0.641452	-0.790206	0.790206	-0.00114825	0.00114825
DLF002_GL0036840	mpro	ABC-type sugar transport system, periplasmic component, contains N-terminal xre family HTH domain(4787)	Carbohydrate transport and metabolism	Firmicutes	Faecalibacterium	-0.0258731	0.0258731	-0.0736299	0.0736299	-0.295848	0.295848	-0.302289	0.302289	-0.782688	0.782688	-0.000939762	0.000939762
MH0012_GL0194952	mpro	Glyceraldehyde-3-phosphate dehydrogenase/erythrose-4-phosphate dehydrogenase(2333)	Carbohydrate transport and metabolism	Bacteroidetes	Bacteroides	0.191093	0.191093	0.0355887	0.0355887	-0.130711	0.130711	0.72269	0.72269	-0.76846	0.76846	-0.000167754	0.000167754
MH0110_GL0036341	mpro	Phosphoenolpyruvate carboxykinase, ATP-dependent(1458)	Energy production and conversion	Firmicutes	Faecalibacterium	0.0458482	0.0458482	-0.207592	0.207592	-0.367554	0.367554	-0.0486738	0.0486738	-0.762389	0.762389	-0.000529255	0.000529255
MH0066_GL0010765	mpro	Glyceraldehyde-3-phosphate dehydrogenase/erythrose-4-phosphate dehydrogenase(2333)	Carbohydrate transport and metabolism	Bacteroidetes	Bacteroides	0.425334	0.425334	0.265828	0.265828	0.198892	0.198892	0.678352	0.678352	-0.76075	0.76075	0.00180656	0.00180656
NLF014_GL0001164	mpro	Glyceraldehyde-3-phosphate dehydrogenase/erythrose-4-phosphate dehydrogenase(2333)	Carbohydrate transport and metabolism	Bacteroidetes	Bacteroides	0.147927	0.147927	0.0145579	0.0145579	-0.0483463	0.0483463	0.61349	0.61349	-0.758336	0.758336	0.00291537	0.00291537
MH0233_GL0035314	mpro	ABC-type sugar transport system, periplasmic component, contains N-terminal xre family HTH domain(4787)	Carbohydrate transport and metabolism	Firmicutes	Blautia	-0.407414	0.407414	-0.0937304	0.0937304	-0.286091	0.286091	-0.527809	0.527809	-0.749136	0.749136	0.000783066	0.000783066
MH0002_GL0053267	mpro	Glycine cleavage system protein P (pyridoxal-binding), C-terminal domain(755)	Amino acid transport and metabolism	Bacteroidetes	Bacteroides	0.629128	0.629128	0.13186	0.13186	-0.0123156	0.0123156	0.558066	0.558066	-0.74512	0.74512	0.00105274	0.00105274
MH0288_GL0054326	mpro	Outer membrane receptor for monomeric catechols(1121)	Inorganic ion transport and metabolism	Bacteroidetes	Bacteroides	-0.0323213	0.0323213	0.0990051	0.0990051	-0.213173	0.213173	0.611914	0.611914	0.741573	0.741573	-0.001249	0.001249
MH0177_GL0076497	mpro	Acetyl-CoA acetyltransferase(2274)	Lipid transport and metabolism	Firmicutes	Faecalibacterium	1.39294	1.39294	-0.068206	0.068206	0.321764	0.321764	-0.0206214	0.0206214	-0.729222	0.729222	0.000805802	0.000805802
BGI001A_GL0017652	mpro	Phosphoenolpyruvate carboxykinase, ATP-dependent(1458)	Energy production and conversion	Bacteroidetes	Bacteroides	0.591296	0.591296	-0.00907819	0.00907819	0.121188	0.121188	0.623828	0.623828	-0.722302	0.722302	-0.000664721	0.000664721
V1.CD52-0_GL0115782	mpro	Phosphoenolpyruvate-protein kinase (PTS system EI component in bacteria)(4879)	Carbohydrate transport and metabolism	Firmicutes	Ruminococcus	0.678383	0.678383	-0.730168	0.730168	-0.601315	0.601315	-0.249207	0.249207	0.718401	0.718401	0.00118828	0.00118828
MH0003_GL0044775	mpro	Glucan phosphorylase(3456)	Carbohydrate transport and metabolism	Bacteroidetes	Bacteroides	1.25176	1.25176	-0.465751	0.465751	0.124146	0.124146	0.513451	0.513451	-0.703069	0.703069	0.00133134	0.00133134
MH0067_GL0022153	mpro	Malate/lactate dehydrogenase(2438)	Energy production and conversion	Bacteroidetes	Bacteroides	0.909816	0.909816	0.00122454	0.00122454	0.322067	0.322067	0.494246	0.494246	-0.701212	0.701212	0.0010508	0.0010508
MH0062_GL0012654	mpro	ABC-type glycerol-3-phosphate transport system, periplasmic component(15818)	Carbohydrate transport and metabolism	Firmicutes	Faecalibacterium	-0.283416	0.283416	-0.0735694	0.0735694	-0.479154	0.479154	0.0303452	0.0303452	-0.697228	0.697228	-0.000890697	0.000890697
MGA	hpro	Maltase-glucoamylase, intestinal [Includes: Maltase		Human		-0.664885	0.664885	0.403566	0.403566	1.4218	1.4218	-0.0235567	0.0235567	-0.693921	0.693921	-0.000149769	0.000149769
MH0187_GL0057219	mpro	ABC-type glycerol-3-phosphate transport system, periplasmic component(15818)	Carbohydrate transport and metabolism	Firmicutes	Faecalibacterium	-0.0863456	0.0863456	-0.239844	0.239844	0.051536	0.051536	-0.016769	0.016769	-0.6894	0.6894	-0.000194436	0.000194436
MH0087_GL0045322	mpro	3-phosphoglycerate kinase(2251)	Carbohydrate transport and metabolism	Bacteroidetes	Bacteroides	1.22435	1.22435	-0.458801	0.458801	0.276988	0.276988	0.560023	0.560023	0.688976	0.688976	-0.00029695	0.00029695
MH0087_GL0014198	mpro	Phosphoenolpyruvate carboxykinase, ATP-dependent(1458)	Energy production and conversion	Firmicutes	Ruminococcus	0.419784	0.419784	-1.15258	1.15258	-0.330488	0.330488	-0.0254825	0.0254825	-0.682962	0.682962	0.00102651	0.00102651
411483.FAEPRAA2165_00243	mpro	Ferredoxin(6245)	Energy production and conversion	Firmicutes	Faecalibacterium	0.942273	0.942273	-0.936351	0.936351	-0.0853141	0.0853141	-0.180402	0.180402	0.678431	0.678431	0.00093439	0.00093439
O2.UC19-1_GL0066097	mpro	Ribosomal protein L7/L12(1565)	Translation, ribosomal structure and biogenesis	Bacteroidetes	Bacteroides	0.172508	0.172508	0.231429	0.231429	0.146413	0.146413	0.700203	0.700203	-0.673808	0.673808	0.0007178	0.0007178
MH0435_GL0065083	mpro	Translation elongation factor EF-Tu, a GTPase(2272)	Translation, ribosomal structure and biogenesis	Bacteroidetes	Alistipes	0.461191	0.461191	-0.158327	0.158327	-0.027631	0.027631	0.0549422	0.0549422	0.669702	0.669702	-0.00084346	0.00084346
AMY1	hpro	Alpha-amylase 1		Human		-1.69514	1.69514	-0.0432656	0.0432656	-0.138151	0.138151	-0.0414137	0.0414137	-0.669411	0.669411	1.54569e-05	1.54569e-05
MH0001_GL0016714	mpro	ABC-type sugar transport system, periplasmic component, contains N-terminal xre family HTH domain(4787)	Carbohydrate transport and metabolism	unknown	unknown	0.0458824	0.0458824	-0.114403	0.114403	-0.333961	0.333961	-0.0765237	0.0765237	-0.66844	0.66844	0.00017968	0.00017968
MH0092_GL0036208	mpro	ABC-type glycerol-3-phosphate transport system, periplasmic component(15818)	Carbohydrate transport and metabolism	Firmicutes	Faecalibacterium	0.575279	0.575279	-0.249001	0.249001	-0.134364	0.134364	-0.466377	0.466377	-0.660842	0.660842	-0.000477742	0.000477742
MH0027_GL0019557	mpro	ABC-type sugar transport system, periplasmic component, contains N-terminal xre family HTH domain(4787)	Carbohydrate transport and metabolism	Firmicutes	Faecalibacterium	0.0802866	0.0802866	-0.390913	0.390913	0.033674	0.033674	-0.0774375	0.0774375	-0.653864	0.653864	-0.00018353	0.00018353
N062A_GL0005097	mpro	TRAP-type C4-dicarboxylate transport system, periplasmic component(3018)	Carbohydrate transport and metabolism	Firmicutes	Faecalibacterium	0.165014	0.165014	-0.0191929	0.0191929	-0.0973268	0.0973268	0.0319946	0.0319946	-0.648625	0.648625	-0.000104268	0.000104268
MH0087_GL0040866	mpro	Molecular chaperone DnaK (HSP70)(4614)	Posttranslational modification, protein turnover, chaperones	Firmicutes	Ruminococcus	0.726539	0.726539	-1.41782	1.41782	0.0165415	0.0165415	-0.387298	0.387298	-0.64749	0.64749	0.00098597	0.00098597
MH0411_GL0074963	mpro	ABC-type metal ion transport system, periplasmic component/surface antigen(1669)	Inorganic ion transport and metabolism	Firmicutes	Faecalibacterium	-0.171359	0.171359	-0.388654	0.388654	-0.0810553	0.0810553	-0.0432954	0.0432954	-0.645292	0.645292	4.9383e-05	4.9383e-05
MH0384_GL0042433	mpro	Ferritin(922)	Inorganic ion transport and metabolism	Bacteroidetes	Bacteroides	0.315512	0.315512	0.0724735	0.0724735	-0.0800778	0.0800778	1.2764	1.2764	-0.639704	0.639704	0.000351062	0.000351062
MH0244_GL0148270	mpro	Purine-nucleoside phosphorylase(1120)	Nucleotide transport and metabolism	Firmicutes	Faecalibacterium	0.241007	0.241007	-0.365327	0.365327	0.0870772	0.0870772	0.0103927	0.0103927	-0.639191	0.639191	-0.00172023	0.00172023
MH0276_GL0125949	mpro	ABC-type glycerol-3-phosphate transport system, periplasmic component(15818)	Carbohydrate transport and metabolism	Firmicutes	Faecalibacterium	-0.298816	0.298816	-0.163248	0.163248	-0.310025	0.310025	-0.0391608	0.0391608	-0.638301	0.638301	-0.000574161	0.000574161
g__Faecalibacterium..s__prausnitzii..otu__851865	clade			Firmicutes		0.40191	0.40191	-0.228177	0.228177	-0.108478	0.108478	-0.317798	0.317798	0.637073	0.637073	1.54011	1.54011
V1.CD14-0_GL0091287	mpro	Maltose-binding periplasmic protein MalE(1519)	Carbohydrate transport and metabolism	Firmicutes	Eubacterium	0.419167	0.419167	-0.169489	0.169489	-0.259523	0.259523	0.325446	0.325446	-0.634609	0.634609	0.00110818	0.00110818
V1.CD29-0_GL0134727	mpro	ABC-type sugar transport system, periplasmic component, contains N-terminal xre family HTH domain(4787)	Carbohydrate transport and metabolism	Firmicutes	Ruminococcus	-0.363953	0.363953	-1.53834	1.53834	-0.14705	0.14705	0.110219	0.110219	-0.630054	0.630054	-0.000107402	0.000107402
MH0233_GL0033226	mpro	ABC-type sugar transport system, periplasmic component, contains N-terminal xre family HTH domain(4787)	Carbohydrate transport and metabolism	Firmicutes	unknown	-0.218755	0.218755	0.0274234	0.0274234	-0.247058	0.247058	0.114333	0.114333	-0.629834	0.629834	0.00120102	0.00120102
MH0335_GL0023398	mpro	Glyceraldehyde-3-phosphate dehydrogenase/erythrose-4-phosphate dehydrogenase(2333)	Carbohydrate transport and metabolism	Firmicutes	Faecalibacterium	1.25823	1.25823	-1.0023	1.0023	-0.247738	0.247738	-0.0847861	0.0847861	0.629717	0.629717	0.000460822	0.000460822
MH0364_GL0101039	mpro	Glyceraldehyde-3-phosphate dehydrogenase/erythrose-4-phosphate dehydrogenase(2333)	Carbohydrate transport and metabolism	Firmicutes	Eubacterium	0.773957	0.773957	-0.480627	0.480627	-0.315006	0.315006	0.219543	0.219543	0.62894	0.62894	-7.95517e-05	7.95517e-05
ED10A_GL0111621	mpro	Glutamate dehydrogenase/leucine dehydrogenase(2586)	Amino acid transport and metabolism	other	Desulfovibrio	1.2346	1.2346	-0.0187761	0.0187761	0.356865	0.356865	0.0175689	0.0175689	-0.626917	0.626917	-0.000695418	0.000695418
MH0227_GL0043946	mpro	Major membrane immunogen, membrane-anchored lipoprotein(198)	Function unknown	Firmicutes	Faecalibacterium	0.559315	0.559315	-0.0169114	0.0169114	0.156172	0.156172	0.00773002	0.00773002	-0.616381	0.616381	-0.000890165	0.000890165
MH0062_GL0028069	mpro	3-hydroxyacyl-CoA dehydrogenase(1268)	Lipid transport and metabolism	Firmicutes	Faecalibacterium	1.0587	1.0587	-0.0778567	0.0778567	0.0909935	0.0909935	0.0197392	0.0197392	-0.612668	0.612668	-0.000905485	0.000905485
T2D-189A_GL0013419	mpro	Phosphoribosylaminoimidazole-succinocarboxamide synthase(1792)	Nucleotide transport and metabolism	Firmicutes	Faecalibacterium	0.0957859	0.0957859	-0.0882796	0.0882796	-0.311822	0.311822	-0.138544	0.138544	-0.611421	0.611421	-0.00123742	0.00123742
f__Lachnospiraceae..g__..s__..otu__369709	clade			Firmicutes		-0.0243926	0.0243926	0.176074	0.176074	-0.0011527	0.0011527	0.115639	0.115639	-0.593461	0.593461	3.06579	3.06579
V1.UC28-0_GL0112067	mpro	Co-chaperonin GroES (HSP10)(1684)	Posttranslational modification, protein turnover, chaperones	Bacteroidetes	Bacteroides	0.0356666	0.0356666	0.0293374	0.0293374	-0.290915	0.290915	0.19482	0.19482	-0.591323	0.591323	0.000174507	0.000174507
MH0153_GL0126914	mpro	Xylose isomerase(482)	Carbohydrate transport and metabolism	Bacteroidetes	Bacteroides	0.529496	0.529496	-0.0893714	0.0893714	-0.0222773	0.0222773	0.292418	0.292418	-0.589205	0.589205	-0.000728253	0.000728253
DOF004_GL0081856	mpro	Sugar or nucleoside kinase, ribokinase family(8150)	Carbohydrate transport and metabolism	Firmicutes	Faecalibacterium	1.03182	1.03182	-0.563766	0.563766	0.322576	0.322576	-0.233122	0.233122	-0.585699	0.585699	-0.00048099	0.00048099
V1.CD22-0_GL0034362	mpro			Firmicutes	Ruminococcus	0.522261	0.522261	-0.00805292	0.00805292	0.0814861	0.0814861	-0.186903	0.186903	-0.57212	0.57212	0.000255567	0.000255567
O2.UC46-1_GL0133740	mpro	ABC-type glycerol-3-phosphate transport system, periplasmic component(15818)	Carbohydrate transport and metabolism	Firmicutes	Faecalibacterium	0.185674	0.185674	0.0304402	0.0304402	0.0605958	0.0605958	-0.564671	0.564671	-0.570723	0.570723	-0.000502255	0.000502255
MH0110_GL0025297	mpro	Phosphoenolpyruvate-protein kinase (PTS system EI component in bacteria)(4879)	Carbohydrate transport and metabolism	Firmicutes	Ruminococcus	0.74768	0.74768	-1.25471	1.25471	-0.43685	0.43685	0.248381	0.248381	0.56942	0.56942	0.00148827	0.00148827
O2.UC59-0_GL0035234	mpro	ABC-type Fe3+ transport system, periplasmic component(1500)	Inorganic ion transport and metabolism	Firmicutes	Faecalibacterium	0.308822	0.308822	0.0198153	0.0198153	0.401995	0.401995	-0.0208237	0.0208237	-0.566598	0.566598	0.000551847	0.000551847
MH0161_GL0161160	mpro	ABC-type transport system, periplasmic component(5526)	Amino acid transport and metabolism	unknown	unknown	-0.0662318	0.0662318	-0.210644	0.210644	0.328289	0.328289	0.0140195	0.0140195	-0.565133	0.565133	0.000150521	0.000150521
ED19A_GL0021068	mpro	Superoxide dismutase(720)	Inorganic ion transport and metabolism	Bacteroidetes	Bacteroides	-0.00525096	0.00525096	0.0649051	0.0649051	-0.0719394	0.0719394	0.748328	0.748328	-0.560962	0.560962	-0.00240795	0.00240795
V1.UC26-4_GL0115090	mpro	Translation elongation factor EF-Tu, a GTPase(2272)	Translation, ribosomal structure and biogenesis	Firmicutes	unknown	0.705189	0.705189	0.0152234	0.0152234	-0.0394907	0.0394907	0.0224594	0.0224594	-0.557642	0.557642	0.00126147	0.00126147
MH0003_GL0028371	mpro	Pyruvate-formate lyase(4465)	Energy production and conversion	Firmicutes	Ruminococcus	0.866175	0.866175	-0.996354	0.996354	-0.131682	0.131682	0.00878037	0.00878037	0.55395	0.55395	0.000972873	0.000972873
MH0008_GL0036500	mpro	AICAR transformylase/IMP cyclohydrolase PurH(2212)	Nucleotide transport and metabolism	Bacteroidetes	Bacteroides	0.39922	0.39922	0.0709171	0.0709171	0.0649749	0.0649749	-0.106454	0.106454	-0.553138	0.553138	0.00100747	0.00100747
MH0270_GL0086993	mpro	Glutamate dehydrogenase/leucine dehydrogenase(2586)	Amino acid transport and metabolism	Firmicutes	unknown	0.914562	0.914562	-0.0382809	0.0382809	0.0266216	0.0266216	-0.285582	0.285582	0.551346	0.551346	-0.00120731	0.00120731
V1.UC19-0_GL0010094	mpro	Glyceraldehyde-3-phosphate dehydrogenase/erythrose-4-phosphate dehydrogenase(2333)	Carbohydrate transport and metabolism	Firmicutes	Roseburia	0.684931	0.684931	-1.00914	1.00914	-0.496527	0.496527	-0.0208013	0.0208013	0.545149	0.545149	0.00131336	0.00131336
O2.UC21-2_GL0133440	mpro	Pyruvate-formate lyase(4465)	Energy production and conversion	unknown	unknown	0.557504	0.557504	-0.100772	0.100772	-0.0714541	0.0714541	-0.0275495	0.0275495	0.545091	0.545091	-0.000810808	0.000810808
T2D-135A_GL0099393	mpro	Chaperonin GroEL (HSP60 family)(2675)	Posttranslational modification, protein turnover, chaperones	Bacteroidetes	Bacteroides	0.459508	0.459508	-0.147346	0.147346	-0.20895	0.20895	0.759122	0.759122	0.544848	0.544848	0.000645218	0.000645218
457394.BSFG_01024	mpro	Peroxiredoxin(1307)	Posttranslational modification, protein turnover, chaperones	Bacteroidetes	Bacteroides	-0.506713	0.506713	0.301929	0.301929	-0.114674	0.114674	0.508744	0.508744	0.544366	0.544366	4.91732e-05	4.91732e-05
NOM009_GL0086915	mpro	3-hydroxyacyl-CoA dehydrogenase(1268)	Lipid transport and metabolism	Firmicutes	Eubacterium	1.67914	1.67914	0.0353124	0.0353124	0.130672	0.130672	-0.0174142	0.0174142	-0.542111	0.542111	0.000521591	0.000521591
TRFL	hpro	Lactotransferrin		Human		-1.08572	1.08572	-0.147891	0.147891	0.754467	0.754467	-0.117241	0.117241	0.540411	0.540411	-0.000262927	0.000262927
MH0103_GL0081275	mpro	Triosephosphate isomerase(2381)	Carbohydrate transport and metabolism	Bacteroidetes	Parabacteroides	0.386597	0.386597	0.0133049	0.0133049	0.349815	0.349815	-0.015936	0.015936	-0.539527	0.539527	0.000385224	0.000385224
V1.FI17_GL0191503	mpro	Triosephosphate isomerase(2381)	Carbohydrate transport and metabolism	Bacteroidetes	Prevotella	-0.665546	0.665546	0.0192732	0.0192732	-0.362921	0.362921	-0.00432206	0.00432206	-0.533649	0.533649	-2.67897e-05	2.67897e-05
MH0120_GL0062049	mpro	Acetyl/propionyl-CoA carboxylase, alpha subunit(1565)	Lipid transport and metabolism	Bacteroidetes	Bacteroides	-0.0147452	0.0147452	0.0162734	0.0162734	-0.418435	0.418435	0.492009	0.492009	-0.532827	0.532827	0.000214337	0.000214337
MH0088_GL0054024	mpro	Aspartate-semialdehyde dehydrogenase(2133)	Amino acid transport and metabolism	Firmicutes	Clostridium	0.753124	0.753124	-0.439885	0.439885	0.153747	0.153747	-0.0180876	0.0180876	-0.529854	0.529854	0.000757055	0.000757055
483215.BACFIN_08570	mpro	Glyceraldehyde-3-phosphate dehydrogenase/erythrose-4-phosphate dehydrogenase(2333)	Carbohydrate transport and metabolism	Bacteroidetes	Bacteroides	0.215585	0.215585	-0.0219121	0.0219121	0.259959	0.259959	0.0812089	0.0812089	-0.528112	0.528112	0.00027079	0.00027079
O2.UC35-1_GL0002454	mpro	ABC-type glycerol-3-phosphate transport system, periplasmic component(15818)	Carbohydrate transport and metabolism	Firmicutes	Faecalibacterium	-0.547528	0.547528	-0.0040789	0.0040789	-0.0992933	0.0992933	-0.540989	0.540989	-0.526402	0.526402	-0.00157847	0.00157847
MH0333_GL0121497	mpro	Uncharacterized conserved protein RhaS, contains 28 RHS repeats(16194)	General function prediction only	unknown	unknown	-0.309708	0.309708	-0.550447	0.550447	0.0795471	0.0795471	0.116053	0.116053	-0.525383	0.525383	0.000591506	0.000591506
f__Ruminococcaceae..g__..s__..otu__720944	clade			Firmicutes		2.57017	2.57017	-0.0463923	0.0463923	-0.00472796	0.00472796	0.452184	0.452184	0.520441	0.520441	-1.49061	1.49061
MH0012_GL0231760	mpro	Rubrerythrin(4121)	Energy production and conversion	Firmicutes	Faecalibacterium	0.671045	0.671045	-0.00789864	0.00789864	-0.00956441	0.00956441	0.133435	0.133435	-0.51562	0.51562	-0.000257436	0.000257436
DLF006_GL0037841	mpro	Glutamate dehydrogenase/leucine dehydrogenase(2586)	Amino acid transport and metabolism	Firmicutes	Eubacterium	1.26186	1.26186	0.0990707	0.0990707	0.154035	0.154035	-0.234054	0.234054	-0.515417	0.515417	-0.000219357	0.000219357
MH0001_GL0002213	mpro	Glucuronate isomerase(1142)	Carbohydrate transport and metabolism	Bacteroidetes	Prevotella	0.0322381	0.0322381	0.0235939	0.0235939	0.135932	0.135932	-1.20982	1.20982	0.514166	0.514166	0.000448549	0.000448549
MH0430_GL0010972	mpro	Ribosomal protein L10(1700)	Translation, ribosomal structure and biogenesis	Bacteroidetes	unknown	-0.332797	0.332797	0.37759	0.37759	0.159348	0.159348	0.916811	0.916811	-0.513723	0.513723	0.000798242	0.000798242
V1.CD25-0_GL0028050	mpro	ABC-type sugar transport system, periplasmic component, contains N-terminal xre family HTH domain(4787)	Carbohydrate transport and metabolism	unknown	unknown	-0.469423	0.469423	-0.341369	0.341369	-0.11659	0.11659	0.217244	0.217244	-0.509522	0.509522	-0.000354788	0.000354788
CADH1	hpro	Cadherin-1		Human		0.000128788	0.000128788	0.174087	0.174087	0.983581	0.983581	0.0300131	0.0300131	-0.509079	0.509079	-0.00018443	0.00018443
MH0309_GL0036015	mpro	Phosphotransferase system, HPr and related phosphotransfer proteins(3145)	Signal transduction mechanisms	Firmicutes	Faecalibacterium	0.482891	0.482891	-0.626281	0.626281	0.372644	0.372644	-0.33133	0.33133	-0.506344	0.506344	0.000280885	0.000280885
T2D-8A_GL0044667	mpro	Molecular chaperone DnaK (HSP70)(4614)	Posttranslational modification, protein turnover, chaperones	unknown	unknown	0.533005	0.533005	-0.00900994	0.00900994	-0.0195569	0.0195569	0.429419	0.429419	-0.504252	0.504252	0.000554697	0.000554697
V1.FI07_GL0116503	mpro	Ketol-acid reductoisomerase(1310)	Coenzyme transport and metabolism	unknown	unknown	0.161298	0.161298	-0.128851	0.128851	-0.473385	0.473385	0.717719	0.717719	0.49904	0.49904	-0.00159212	0.00159212
MH0366_GL0124223	mpro	L-arabinose isomerase(670)	Carbohydrate transport and metabolism	Bacteroidetes	Bacteroides	0.295623	0.295623	0.0607139	0.0607139	0.0732837	0.0732837	-0.0435812	0.0435812	-0.498138	0.498138	0.000781342	0.000781342
MH0006_GL0092349	mpro	ABC-type glycerol-3-phosphate transport system, periplasmic component(15818)	Carbohydrate transport and metabolism	Firmicutes	Ruminococcus	0.117948	0.117948	-1.14777	1.14777	0.0773016	0.0773016	-0.479259	0.479259	0.497182	0.497182	3.82864e-05	3.82864e-05
f__Ruminococcaceae..g__..s__..otu__194951	clade			Firmicutes		0.311375	0.311375	-0.0413188	0.0413188	-0.0440198	0.0440198	0.113228	0.113228	0.496998	0.496998	1.6869	1.6869
MH0402_GL0216833	mpro	5-keto 4-deoxyuronate isomerase(534)	Carbohydrate transport and metabolism	Bacteroidetes	Bacteroides	-0.0295469	0.0295469	0.0311979	0.0311979	0.323014	0.323014	0.620519	0.620519	-0.495862	0.495862	-0.00231808	0.00231808
O2.UC14-2_GL0091805	mpro	ABC-type glycerol-3-phosphate transport system, periplasmic component(15818)	Carbohydrate transport and metabolism	Firmicutes	Ruminococcus	-0.13708	0.13708	-1.45722	1.45722	0.14134	0.14134	0.148019	0.148019	-0.495413	0.495413	-9.79816e-05	9.79816e-05
O2.UC37-1_GL0094937	mpro	Acyl-CoA dehydrogenase related to the alkylation response protein AidB(2224)	Lipid transport and metabolism	Firmicutes	Faecalibacterium	0.686826	0.686826	-0.0724169	0.0724169	-0.231313	0.231313	0.0797556	0.0797556	-0.493912	0.493912	-5.17114e-05	5.17114e-05
MH0044_GL0072327	mpro	Triosephosphate isomerase(2381)	Carbohydrate transport and metabolism	Bacteroidetes	Bacteroides	0.49301	0.49301	-0.0149211	0.0149211	0.293376	0.293376	0.278952	0.278952	-0.489736	0.489736	0.00165665	0.00165665
MH0305_GL0118305	mpro	ABC-type glycerol-3-phosphate transport system, periplasmic component(15818)	Carbohydrate transport and metabolism	unknown	unknown	0.582914	0.582914	-0.738409	0.738409	-0.134028	0.134028	-0.021774	0.021774	-0.487201	0.487201	-0.000404025	0.000404025
O2.UC54-0_GL0093586	mpro	DNA-directed RNA polymerase, beta subunit/140 kD subunit(4241)	Transcription	Firmicutes	Ruminococcus	0.460504	0.460504	-1.29899	1.29899	-0.318341	0.318341	0.356145	0.356145	0.483358	0.483358	0.00123207	0.00123207
MH0084_GL0007284	mpro	Rubrerythrin(4121)	Energy production and conversion	Bacteroidetes	Bacteroides	0.254055	0.254055	0.0530321	0.0530321	-0.0929579	0.0929579	0.511061	0.511061	-0.483237	0.483237	-0.00460657	0.00460657
MH0012_GL0150149	mpro	ABC-type glycerol-3-phosphate transport system, periplasmic component(15818)	Carbohydrate transport and metabolism	Firmicutes	Eubacterium	-0.0122574	0.0122574	-0.0047212	0.0047212	0.105241	0.105241	0.07763	0.07763	-0.482311	0.482311	-6.49956e-05	6.49956e-05
MH0003_GL0109380	mpro			Bacteroidetes	Bacteroides	0.804008	0.804008	0.00444712	0.00444712	-0.064166	0.064166	0.7445	0.7445	0.481986	0.481986	0.000729698	0.000729698
NLM023_GL0007606	mpro	ABC-type sugar transport system, periplasmic component, contains N-terminal xre family HTH domain(4787)	Carbohydrate transport and metabolism	unknown	unknown	-0.182812	0.182812	0.035795	0.035795	0.191612	0.191612	-0.0562817	0.0562817	-0.481439	0.481439	6.04072e-05	6.04072e-05
DLM018_GL0068485	mpro	Phosphoenolpyruvate carboxykinase, ATP-dependent(1458)	Energy production and conversion	Firmicutes	Eubacterium	0.602217	0.602217	-0.259955	0.259955	-0.125971	0.125971	-0.0127916	0.0127916	-0.481025	0.481025	0.000710126	0.000710126
MH0233_GL0060576	mpro	TRAP-type uncharacterized transport system, periplasmic component(798)	General function prediction only	Firmicutes	unknown	0.407372	0.407372	0.0498402	0.0498402	-0.0773882	0.0773882	0.355436	0.355436	-0.477519	0.477519	0.000343656	0.000343656
MH0011_GL0083818	mpro	Succinate dehydrogenase/fumarate reductase, flavoprotein subunit(4731)	Energy production and conversion	Bacteroidetes	unknown	0.62343	0.62343	-0.0580539	0.0580539	-0.194555	0.194555	0.637548	0.637548	0.47636	0.47636	-0.000818727	0.000818727
LEG4	hpro	Galectin-4		Human		0.018789	0.018789	-0.0812408	0.0812408	-0.0531791	0.0531791	0.370824	0.370824	0.476313	0.476313	-0.000370657	0.000370657
MH0086_GL0024035	mpro	Fe2+ transport system protein B(4933)	Inorganic ion transport and metabolism	unknown	unknown	-0.236942	0.236942	0.0502733	0.0502733	0.382481	0.382481	-0.0238707	0.0238707	-0.475853	0.475853	-0.000272919	0.000272919
T2D-135A_GL0015145	mpro	Translation elongation factor EF-G, a GTPase(5433)	Translation, ribosomal structure and biogenesis	Bacteroidetes	Bacteroides	0.500178	0.500178	0.0122239	0.0122239	-0.0499441	0.0499441	0.342546	0.342546	0.475414	0.475414	0.000637174	0.000637174
o__Clostridiales..f__..g__..s__..otu__197364	clade			Firmicutes		0.977937	0.977937	0.447149	0.447149	-0.0592336	0.0592336	-0.127285	0.127285	0.47421	0.47421	1.78666	1.78666
MH0032_GL0035111	mpro	Phosphoenolpyruvate carboxykinase, ATP-dependent(1458)	Energy production and conversion	Bacteroidetes	Prevotella	0.804958	0.804958	-0.232582	0.232582	0.142057	0.142057	-0.861483	0.861483	-0.471773	0.471773	0.000843443	0.000843443
N025A_GL0031266	mpro	ABC-type glycerol-3-phosphate transport system, periplasmic component(15818)	Carbohydrate transport and metabolism	Firmicutes	Faecalibacterium	0.170145	0.170145	-0.15119	0.15119	-0.456586	0.456586	-0.354927	0.354927	-0.471713	0.471713	-0.000794551	0.000794551
T2D-22A_GL0128176	mpro	Triosephosphate isomerase(2381)	Carbohydrate transport and metabolism	Firmicutes	Blautia	-0.762705	0.762705	-0.484833	0.484833	-0.286054	0.286054	0.0186935	0.0186935	0.471028	0.471028	-0.000649734	0.000649734
NLM003_GL0014164	mpro	Phosphoserine aminotransferase(1828)	Coenzyme transport and metabolism	Bacteroidetes	Bacteroides	1.02468	1.02468	0.0106678	0.0106678	0.0784089	0.0784089	0.719948	0.719948	-0.46787	0.46787	0.000358943	0.000358943
MH0188_GL0148660	mpro	ABC-type sugar transport system, periplasmic component, contains N-terminal xre family HTH domain(4787)	Carbohydrate transport and metabolism	Firmicutes	Faecalibacterium	-0.326885	0.326885	-0.342718	0.342718	0.0225421	0.0225421	-0.0536173	0.0536173	-0.467144	0.467144	-0.000335631	0.000335631
MH0073_GL0010984	mpro	ABC-type glycerol-3-phosphate transport system, periplasmic component(15818)	Carbohydrate transport and metabolism	Firmicutes	Roseburia	0.0848212	0.0848212	-0.0505736	0.0505736	0.0872272	0.0872272	-0.391053	0.391053	-0.465606	0.465606	-0.000918263	0.000918263
SMR3B	hpro	Submaxillary gland androgen-regulated protein 3B		Human		-0.0634121	0.0634121	0.0184247	0.0184247	-0.651133	0.651133	0.109177	0.109177	0.464535	0.464535	-7.50493e-05	7.50493e-05
NOF013_GL0043176	mpro	ABC-type glycerol-3-phosphate transport system, periplasmic component(15818)	Carbohydrate transport and metabolism	Firmicutes	Faecalibacterium	0.102286	0.102286	-0.0717564	0.0717564	0.12793	0.12793	0.0896322	0.0896322	-0.464401	0.464401	-0.000527838	0.000527838
MH0183_GL0080701	mpro	ABC-type glycerol-3-phosphate transport system, periplasmic component(15818)	Carbohydrate transport and metabolism	Firmicutes	unknown	-0.0532564	0.0532564	-0.308733	0.308733	0.178889	0.178889	-0.64462	0.64462	-0.461493	0.461493	-0.000824639	0.000824639
SZEY-48A_GL0043916	mpro	Fructose/tagatose bisphosphate aldolase(3616)	Carbohydrate transport and metabolism	Firmicutes	Faecalibacterium	0.267228	0.267228	-0.346207	0.346207	0.264095	0.264095	-0.0445288	0.0445288	-0.461381	0.461381	-0.00130562	0.00130562
457395.BSBG_00304	mpro	Opacity protein and related surface antigens(2204)	Cell wall/membrane/envelope biogenesis	Bacteroidetes	Bacteroides	-0.114702	0.114702	-0.504721	0.504721	0.109109	0.109109	1.73931	1.73931	0.459433	0.459433	-0.00114646	0.00114646
MH0002_GL0038002	mpro	2-keto-3-deoxy-6-phosphogluconate aldolase(1825)	Carbohydrate transport and metabolism	Bacteroidetes	Bacteroides	0.155924	0.155924	-0.00129055	0.00129055	0.0666187	0.0666187	0.640375	0.640375	-0.45689	0.45689	0.0003352	0.0003352
g__Veillonella..s__parvula..otu__873174	clade			Firmicutes		-2.00036	2.00036	-0.0142595	0.0142595	-0.0325429	0.0325429	0.186003	0.186003	0.454284	0.454284	-0.0772039	0.0772039
O2.UC31-1_GL0041846	mpro	Fructose/tagatose bisphosphate aldolase(3616)	Carbohydrate transport and metabolism	Firmicutes	Blautia	-0.277452	0.277452	-1.45159	1.45159	-0.268907	0.268907	0.0660917	0.0660917	0.452369	0.452369	0.00104504	0.00104504
MH0127_GL0067595	mpro	Uncharacterized conserved protein RhaS, contains 28 RHS repeats(16194)	General function prediction only	unknown	unknown	0.120044	0.120044	-0.081569	0.081569	0.0239986	0.0239986	0.428801	0.428801	-0.451127	0.451127	0.000245707	0.000245707
MH0087_GL0008588	mpro	Hydroxylamine reductase (hybrid-cluster protein)(1728)	Inorganic ion transport and metabolism	Firmicutes	Ruminococcus	0.340049	0.340049	-1.78723	1.78723	-0.122466	0.122466	0.51452	0.51452	0.450087	0.450087	-0.00063656	0.00063656
MH0062_GL0002539	mpro	Archaeal IMP cyclohydrolase(815)	Nucleotide transport and metabolism	Firmicutes	unknown	0.839894	0.839894	-0.0288263	0.0288263	-0.110112	0.110112	-0.499268	0.499268	-0.448554	0.448554	8.46325e-05	8.46325e-05
T2D-10A_GL0028958	mpro	Phosphoenolpyruvate carboxykinase, ATP-dependent(1458)	Energy production and conversion	Bacteroidetes	Bacteroides	0.332098	0.332098	0.10048	0.10048	0.062907	0.062907	0.457642	0.457642	-0.448081	0.448081	-0.00104318	0.00104318
MH0123_GL0131418	mpro			Firmicutes	unknown	0.739498	0.739498	-0.000827518	0.000827518	-0.139798	0.139798	0.327188	0.327188	-0.4473	0.4473	0.000799881	0.000799881
MH0002_GL0048632	mpro	Aminopeptidase C(1228)	Amino acid transport and metabolism	Bacteroidetes	Bacteroides	0.146289	0.146289	0.144682	0.144682	0.447083	0.447083	0.314133	0.314133	-0.446455	0.446455	0.00110511	0.00110511
O2.UC12-1_GL0042581	mpro	Flagellin and related hook-associated protein FlgL(3044)	Cell motility	unknown	unknown	0.880673	0.880673	-0.00842122	0.00842122	-0.0648845	0.0648845	0.308132	0.308132	-0.442848	0.442848	-0.0002443	0.0002443
T2D-135A_GL0016452	mpro	Beta-galactosidase, beta subunit(1158)	Carbohydrate transport and metabolism	Bacteroidetes	Bacteroides	-0.0740246	0.0740246	0.0471758	0.0471758	0.149467	0.149467	0.595377	0.595377	-0.4417	0.4417	-0.00118985	0.00118985
BGI002A_GL0028349	mpro	Neuraminidase (sialidase)(1229)	Cell wall/membrane/envelope biogenesis	Bacteroidetes	Bacteroides	0.0730967	0.0730967	0.104841	0.104841	0.0318118	0.0318118	0.0235928	0.0235928	-0.440704	0.440704	0.000210899	0.000210899
DLM014_GL0027363	mpro	Rubrerythrin(4121)	Energy production and conversion	Firmicutes	unknown	0.794706	0.794706	-0.0855033	0.0855033	-0.209262	0.209262	0.454425	0.454425	-0.440679	0.440679	-0.000924508	0.000924508
MH0064_GL0025357	mpro	Outer membrane protein OmpA and related peptidoglycan-associated (lipo)proteins(5834)	Cell wall/membrane/envelope biogenesis	Bacteroidetes	Prevotella	-0.165795	0.165795	0.0749913	0.0749913	-0.0977791	0.0977791	-0.899981	0.899981	0.436544	0.436544	0.000134373	0.000134373
O2.UC50-0_GL0018571	mpro			unknown	unknown	-0.739352	0.739352	0.0841891	0.0841891	0.0301515	0.0301515	-0.0609659	0.0609659	-0.434985	0.434985	0.000172497	0.000172497
DOM012_GL0038456	mpro	Molecular chaperone DnaK (HSP70)(4614)	Posttranslational modification, protein turnover, chaperones	Firmicutes	Eubacterium	0.553874	0.553874	0.0244641	0.0244641	-0.346933	0.346933	-0.459386	0.459386	-0.434647	0.434647	-0.000994244	0.000994244
V1.UC38-4_GL0017112	mpro	AICAR transformylase/IMP cyclohydrolase PurH(2212)	Nucleotide transport and metabolism	Firmicutes	Faecalibacterium	0.376276	0.376276	0.00869441	0.00869441	-0.180799	0.180799	-0.0266417	0.0266417	-0.434308	0.434308	-0.0011485	0.0011485
N051A_GL0052937	mpro			Firmicutes	Faecalibacterium	0.306339	0.306339	-0.216525	0.216525	-0.176305	0.176305	-0.115466	0.115466	0.425438	0.425438	-0.00111624	0.00111624
CBPA1	hpro	Carboxypeptidase A1		Human		-1.14621	1.14621	-0.0528205	0.0528205	-0.447628	0.447628	0.0515736	0.0515736	0.424932	0.424932	-1.40077e-05	1.40077e-05
O2.UC13-2_GL0069734	mpro	Negative regulator of GroEL, contains thioredoxin-like and TPR-like domains(3725)	Posttranslational modification, protein turnover, chaperones	Bacteroidetes	Bacteroides	-0.244802	0.244802	-0.082343	0.082343	-0.0371198	0.0371198	0.493729	0.493729	-0.424199	0.424199	-0.00103049	0.00103049
MH0026_GL0054707	mpro	Glucuronate isomerase(1142)	Carbohydrate transport and metabolism	Bacteroidetes	Bacteroides	0.372705	0.372705	0.0578042	0.0578042	0.052292	0.052292	0.0957522	0.0957522	-0.423704	0.423704	-0.000557812	0.000557812
MH0071_GL0029240	mpro	Phosphoenolpyruvate carboxykinase, ATP-dependent(1458)	Energy production and conversion	Bacteroidetes	Bacteroides	0.466347	0.466347	0.349918	0.349918	0.347468	0.347468	0.535133	0.535133	-0.422001	0.422001	8.52302e-05	8.52302e-05
IGJ	hpro	Immunoglobulin J chain		Human		-0.454366	0.454366	3.92534e-05	3.92534e-05	0.304003	0.304003	-0.171669	0.171669	0.421892	0.421892	0.000538074	0.000538074
T2D-133A_GL0001055	mpro	7-keto-8-aminopelargonate synthetase or related enzyme(1573)	Coenzyme transport and metabolism	Bacteroidetes	Bacteroides	0.366359	0.366359	0.00806636	0.00806636	-0.000247229	0.000247229	-0.0252989	0.0252989	0.421189	0.421189	-0.00148153	0.00148153
NLM008_GL0021843	mpro	Glutamate dehydrogenase/leucine dehydrogenase(2586)	Amino acid transport and metabolism	Firmicutes	Eubacterium	0.786383	0.786383	-0.130562	0.130562	0.265118	0.265118	0.44885	0.44885	-0.420808	0.420808	0.000359272	0.000359272
V1.UC8-0_GL0005811	mpro	Triosephosphate isomerase(2381)	Carbohydrate transport and metabolism	Firmicutes	Eubacterium	0.298943	0.298943	-0.28572	0.28572	-0.183506	0.183506	-0.217257	0.217257	-0.419332	0.419332	0.00102727	0.00102727
O2.UC32-0_GL0086030	mpro	Flagellin and related hook-associated protein FlgL(3044)	Cell motility	unknown	unknown	0.345354	0.345354	0.476958	0.476958	-0.0819904	0.0819904	0.151438	0.151438	-0.416933	0.416933	8.86416e-05	8.86416e-05
V1.FI29_GL0066268	mpro	Phosphoenolpyruvate carboxykinase, ATP-dependent(1458)	Energy production and conversion	Firmicutes	Dorea	0.300072	0.300072	-0.0384548	0.0384548	-0.347214	0.347214	-0.254699	0.254699	-0.415477	0.415477	-0.000864043	0.000864043
MH0002_GL0016379	mpro	Multidrug efflux pump subunit AcrA (membrane-fusion protein)(10431)	Defense mechanisms	Bacteroidetes	Bacteroides	1.0515	1.0515	-0.779026	0.779026	-0.0601338	0.0601338	0.809935	0.809935	0.414332	0.414332	0.00169641	0.00169641
ITLN1	hpro	Intelectin-1		Human		0.316025	0.316025	-0.0541387	0.0541387	0.0479357	0.0479357	0.441809	0.441809	0.413387	0.413387	-0.000910685	0.000910685
T2D-31A_GL0076118	mpro	3-phosphoglycerate kinase(2251)	Carbohydrate transport and metabolism	Firmicutes	Anaerostipes	1.0548	1.0548	-0.778379	0.778379	0.0753038	0.0753038	0.0464009	0.0464009	-0.41044	0.41044	0.000848241	0.000848241
T2D-68A_GL0058435	mpro	Glyceraldehyde-3-phosphate dehydrogenase/erythrose-4-phosphate dehydrogenase(2333)	Carbohydrate transport and metabolism	Actinobacteria	Collinsella	0.611545	0.611545	-0.857258	0.857258	-0.399067	0.399067	0.117663	0.117663	0.409679	0.409679	0.000316612	0.000316612
O2.CD1-0_GL0007567	mpro			Firmicutes	unknown	1.13784	1.13784	-0.698723	0.698723	-0.0744902	0.0744902	0.0769532	0.0769532	-0.408983	0.408983	0.00071891	0.00071891
MH0184_GL0092903	mpro	Adenylosuccinate synthase(2383)	Nucleotide transport and metabolism	Firmicutes	Faecalibacterium	0.93739	0.93739	-0.511651	0.511651	0.0901802	0.0901802	-0.451979	0.451979	0.40786	0.40786	-0.000373372	0.000373372
NLM007_GL0034744	mpro	Triosephosphate isomerase(2381)	Carbohydrate transport and metabolism	Firmicutes	Ruminococcus	0.507428	0.507428	-1.03779	1.03779	0.103353	0.103353	-0.35943	0.35943	-0.40705	0.40705	0.00300824	0.00300824
MH0002_GL0064917	mpro	Rubrerythrin(4121)	Energy production and conversion	Bacteroidetes	Bacteroides	0.262575	0.262575	0.0410844	0.0410844	-0.0163849	0.0163849	0.580729	0.580729	-0.405934	0.405934	0.00278021	0.00278021
MH0006_GL0172278	mpro	Methionine synthase I, cobalamin-binding domain(3199)	Amino acid transport and metabolism	Firmicutes	Ruminococcus	0.341623	0.341623	-1.42612	1.42612	0.119862	0.119862	-0.0137524	0.0137524	-0.403926	0.403926	-0.000258866	0.000258866
MH0424_GL0075261	mpro	ABC-type oligopeptide transport system, periplasmic component(3057)	Amino acid transport and metabolism	Firmicutes	Faecalibacterium	-0.170272	0.170272	-0.0424807	0.0424807	-0.032062	0.032062	0.0117983	0.0117983	-0.403598	0.403598	-0.000469066	0.000469066
MH0062_GL0058668	mpro	ABC-type oligopeptide transport system, periplasmic component(3057)	Amino acid transport and metabolism	Firmicutes	Faecalibacterium	-0.269001	0.269001	0.0709644	0.0709644	-0.239057	0.239057	-0.0729923	0.0729923	-0.403469	0.403469	-0.000297357	0.000297357
N086A_GL0066963	mpro	Phosphoenolpyruvate-protein kinase (PTS system EI component in bacteria)(4879)	Carbohydrate transport and metabolism	Bacteroidetes	Bacteroides	0.441761	0.441761	0.0381266	0.0381266	0.0656087	0.0656087	0.535666	0.535666	-0.402093	0.402093	0.000578063	0.000578063
CEAM7	hpro	Carcinoembryonic antigen-related cell adhesion molecule 7		Human		0.337368	0.337368	0.0556436	0.0556436	0.17186	0.17186	-0.0877186	0.0877186	-0.399834	0.399834	3.13335e-05	3.13335e-05
g__Faecalibacterium..s__prausnitzii..otu__523892	clade			Firmicutes		1.63119	1.63119	-0.0691655	0.0691655	-0.00906044	0.00906044	-0.291136	0.291136	0.399821	0.399821	1.29995	1.29995
NOM014_GL0023636	mpro	Glutamate dehydrogenase/leucine dehydrogenase(2586)	Amino acid transport and metabolism	Firmicutes	Clostridium	0.803078	0.803078	-0.441415	0.441415	0.273793	0.273793	-0.687734	0.687734	-0.399808	0.399808	-0.000214425	0.000214425
MH0394_GL0022704	mpro	Ketol-acid reductoisomerase(1310)	Coenzyme transport and metabolism	Bacteroidetes	Prevotella	0.143286	0.143286	0.013529	0.013529	0.204457	0.204457	-1.5454	1.5454	0.399165	0.399165	0.0016952	0.0016952
V1.UC55-0_GL0005730	mpro			unknown	unknown	-0.824543	0.824543	0.0368786	0.0368786	0.416427	0.416427	-0.153465	0.153465	0.399048	0.399048	-0.0012227	0.0012227
ENTK	hpro	Enteropeptidase		Human		-0.100919	0.100919	0.693564	0.693564	0.682664	0.682664	-0.0211782	0.0211782	-0.398969	0.398969	0.000320071	0.000320071
MH0266_GL0053454	mpro	Translation elongation factor EF-Tu, a GTPase(2272)	Translation, ribosomal structure and biogenesis	Firmicutes	Clostridium	0.317305	0.317305	-0.184126	0.184126	-0.576167	0.576167	-0.262767	0.262767	0.398776	0.398776	-0.000668723	0.000668723
AMY2B	hpro	Alpha-amylase 2B		Human		-1.30603	1.30603	0.232002	0.232002	-0.0411963	0.0411963	0.441873	0.441873	-0.397323	0.397323	0.000757633	0.000757633
T2D-70A_GL0079801	mpro	Molecular chaperone DnaK (HSP70)(4614)	Posttranslational modification, protein turnover, chaperones	Bacteroidetes	Bacteroides	0.408316	0.408316	-0.199684	0.199684	-0.0793529	0.0793529	0.103917	0.103917	0.395988	0.395988	-0.00123152	0.00123152
MH0001_GL0018524	mpro	Ribosomal protein L7/L12(1565)	Translation, ribosomal structure and biogenesis	Firmicutes	Faecalibacterium	0.411911	0.411911	-0.709999	0.709999	-0.050768	0.050768	-0.179327	0.179327	-0.395755	0.395755	0.000977955	0.000977955
V1.FI13_GL0031436	mpro	Glutamate dehydrogenase/leucine dehydrogenase(2586)	Amino acid transport and metabolism	unknown	unknown	0.500751	0.500751	0.00029559	0.00029559	0.200294	0.200294	0.101553	0.101553	-0.391099	0.391099	-0.00113437	0.00113437
MH0274_GL0008807	mpro	Phosphoenolpyruvate-protein kinase (PTS system EI component in bacteria)(4879)	Carbohydrate transport and metabolism	Firmicutes	Ruminococcus	0.893261	0.893261	-0.40781	0.40781	-0.569116	0.569116	-0.0523709	0.0523709	0.389104	0.389104	-0.000695352	0.000695352
MH0010_GL0000376	mpro	Sugar phosphate isomerase/epimerase(6976)	Carbohydrate transport and metabolism	Bacteroidetes	Bacteroides	-0.37314	0.37314	0.0204504	0.0204504	-0.014655	0.014655	0.191924	0.191924	-0.387113	0.387113	0.000479505	0.000479505
MH0323_GL0130000	mpro	Sugar phosphate isomerase/epimerase(6976)	Carbohydrate transport and metabolism	Bacteroidetes	Bacteroides	-0.381582	0.381582	-0.184957	0.184957	-0.421036	0.421036	0.802476	0.802476	-0.386703	0.386703	-0.00115863	0.00115863
SZEY-09A_GL0019985	mpro	Murein DD-endopeptidase MepM and murein hydrolase activator NlpD, contain LysM domain(5554)	Cell wall/membrane/envelope biogenesis	Firmicutes	Ruminococcus	0.714579	0.714579	-0.0497074	0.0497074	0.0849633	0.0849633	0.591151	0.591151	0.385105	0.385105	-0.000504606	0.000504606
MH0251_GL0069201	mpro	ABC-type glycerol-3-phosphate transport system, periplasmic component(15818)	Carbohydrate transport and metabolism	unknown	unknown	0.4382	0.4382	-0.102797	0.102797	0.0691771	0.0691771	-0.0672087	0.0672087	0.384444	0.384444	0.000123433	0.000123433
O2.UC9-0_GL0055378	mpro	ABC-type glycerol-3-phosphate transport system, periplasmic component(15818)	Carbohydrate transport and metabolism	Firmicutes	Roseburia	-0.316241	0.316241	-0.35887	0.35887	0.0585193	0.0585193	-0.178601	0.178601	-0.383244	0.383244	-0.000131093	0.000131093
MH0402_GL0100033	mpro	Fructose/tagatose bisphosphate aldolase(3616)	Carbohydrate transport and metabolism	Bacteroidetes	Bacteroides	0.982142	0.982142	-0.0140691	0.0140691	0.217137	0.217137	0.168553	0.168553	0.382367	0.382367	0.001046	0.001046
MH0407_GL0133780	mpro	Phosphoenolpyruvate carboxykinase, ATP-dependent(1458)	Energy production and conversion	Firmicutes	unknown	0.283223	0.283223	-0.108711	0.108711	-0.393449	0.393449	0.0237665	0.0237665	-0.38205	0.38205	-0.000963797	0.000963797
MH0016_GL0067308	mpro	2-keto-3-deoxy-6-phosphogluconate aldolase(1825)	Carbohydrate transport and metabolism	Firmicutes	Eubacterium	0.0524029	0.0524029	-0.0753143	0.0753143	0.182546	0.182546	0.0812592	0.0812592	-0.380685	0.380685	-0.000956634	0.000956634
MH0247_GL0095124	mpro	Phage-related protein, tail component(4111)	Mobilome: prophages, transposons	unknown	unknown	0.459958	0.459958	-0.0288168	0.0288168	0.508782	0.508782	-0.35936	0.35936	-0.380193	0.380193	-0.00124298	0.00124298
MH0153_GL0030546	mpro	Phosphoglycerate mutase (BPG-independent, AlkP superfamily)(2439)	Carbohydrate transport and metabolism	Bacteroidetes	Bacteroides	0.32938	0.32938	-0.00389876	0.00389876	0.170652	0.170652	-0.0449108	0.0449108	-0.378807	0.378807	0.000976684	0.000976684
O2.UC4-1_GL0166577	mpro	Glutamate dehydrogenase/leucine dehydrogenase(2586)	Amino acid transport and metabolism	Firmicutes	unknown	0.808087	0.808087	-0.429704	0.429704	0.180062	0.180062	-0.494954	0.494954	-0.378413	0.378413	-0.00030676	0.00030676
SIAE	hpro	Sialate O-acetylesterase		Human		0.00448391	0.00448391	0.0417109	0.0417109	0.810769	0.810769	-0.276436	0.276436	0.376595	0.376595	-0.000664145	0.000664145
MH0002_GL0039425	mpro	Aspartyl aminopeptidase(2807)	Amino acid transport and metabolism	Firmicutes	Eubacterium	0.227461	0.227461	-0.00543531	0.00543531	0.166588	0.166588	-0.00103461	0.00103461	0.376069	0.376069	-0.000382731	0.000382731
MH0126_GL0117073	mpro	Seryl-tRNA synthetase(2788)	Translation, ribosomal structure and biogenesis	Bacteroidetes	Bacteroides	0.429039	0.429039	-0.0604436	0.0604436	0.183411	0.183411	0.869355	0.869355	-0.375356	0.375356	0.00225004	0.00225004
O2.UC16-1_GL0052335	mpro	ABC-type sugar transport system, periplasmic component, contains N-terminal xre family HTH domain(4787)	Carbohydrate transport and metabolism	Firmicutes	Eubacterium	0.506323	0.506323	0.121751	0.121751	-0.103491	0.103491	-0.272825	0.272825	-0.37497	0.37497	-0.000556925	0.000556925
V1.CD6-0-PT_GL0007182	mpro	NifU homolog involved in Fe-S cluster formation(2783)	Posttranslational modification, protein turnover, chaperones	Firmicutes	unknown	0.479704	0.479704	-0.0787011	0.0787011	-0.483895	0.483895	-0.0972233	0.0972233	-0.37461	0.37461	-0.000195728	0.000195728
NLF014_GL0047945	mpro	Alanine dehydrogenase(594)	Amino acid transport and metabolism	Bacteroidetes	Bacteroides	0.283421	0.283421	-0.027512	0.027512	0.372516	0.372516	0.490547	0.490547	-0.374595	0.374595	0.00163497	0.00163497
f__Lachnospiraceae..g__..s__..otu__556508	clade			Firmicutes		-1.90312	1.90312	0.11661	0.11661	0.0769941	0.0769941	0.232965	0.232965	-0.374022	0.374022	0.95488	0.95488
MH0233_GL0108503	mpro	ABC-type glycerol-3-phosphate transport system, periplasmic component(15818)	Carbohydrate transport and metabolism	Firmicutes	Blautia	-1.13976	1.13976	-1.45507	1.45507	-0.0762008	0.0762008	0.0939772	0.0939772	0.373732	0.373732	0.000334137	0.000334137
MH0274_GL0044406	mpro	Glutamate dehydrogenase/leucine dehydrogenase(2586)	Amino acid transport and metabolism	Firmicutes	Faecalibacterium	1.11715	1.11715	-0.0520231	0.0520231	0.101459	0.101459	-0.00942017	0.00942017	-0.373594	0.373594	0.000330411	0.000330411
MH0006_GL0184793	mpro	Molecular chaperone DnaK (HSP70)(4614)	Posttranslational modification, protein turnover, chaperones	Bacteroidetes	Alistipes	0.289447	0.289447	0.00672547	0.00672547	0.0486167	0.0486167	-0.396552	0.396552	0.373015	0.373015	-0.00105749	0.00105749
MH0001_GL0008388	mpro	Glucose-6-phosphate isomerase(2605)	Carbohydrate transport and metabolism	Firmicutes	unknown	1.43317	1.43317	0.0601981	0.0601981	0.1496	0.1496	0.0376205	0.0376205	-0.37301	0.37301	-0.001148	0.001148
V1.UC26-4_GL0166145	mpro	Peptidyl-prolyl cis-trans isomerase (rotamase) - cyclophilin family(2866)	Posttranslational modification, protein turnover, chaperones	unknown	unknown	0.491565	0.491565	-0.375767	0.375767	-0.0182325	0.0182325	-0.359307	0.359307	-0.371856	0.371856	-0.000451329	0.000451329
f__Lachnospiraceae..g__..s__..otu__184420	clade			Firmicutes		-0.463014	0.463014	-0.0265589	0.0265589	0.0387694	0.0387694	-0.0507718	0.0507718	-0.371334	0.371334	2.89889	2.89889
f__Lachnospiraceae..g__..s__	clade			Firmicutes		0.2825	0.2825	-0.417203	0.417203	0.0237283	0.0237283	-0.170302	0.170302	0.370284	0.370284	1.4504	1.4504
MH0187_GL0019216	mpro	Glucuronate isomerase(1142)	Carbohydrate transport and metabolism	Firmicutes	Faecalibacterium	0.687218	0.687218	-0.0498587	0.0498587	-0.125984	0.125984	-0.0826763	0.0826763	-0.369079	0.369079	-0.000293801	0.000293801
MH0055_GL0031824	mpro	Translation elongation factor EF-Tu, a GTPase(2272)	Translation, ribosomal structure and biogenesis	Firmicutes	Faecalibacterium	0.753491	0.753491	-0.0354861	0.0354861	-0.401209	0.401209	0.0963315	0.0963315	-0.368893	0.368893	0.000821664	0.000821664
MH0260_GL0103278	mpro	Flagellin and related hook-associated protein FlgL(3044)	Cell motility	unknown	unknown	0.985876	0.985876	-0.00760352	0.00760352	-0.410093	0.410093	0.0274726	0.0274726	-0.368175	0.368175	-2.96318e-05	2.96318e-05
O2.UC12-2_GL0111429	mpro	ABC-type glycerol-3-phosphate transport system, periplasmic component(15818)	Carbohydrate transport and metabolism	unknown	unknown	0.347635	0.347635	-0.342308	0.342308	0.167056	0.167056	-0.516254	0.516254	-0.364812	0.364812	-0.00098663	0.00098663
O2.UC32-1_GL0108716	mpro	GDP-D-mannose dehydratase(1454)	Cell wall/membrane/envelope biogenesis	unknown	unknown	0.0864502	0.0864502	0.0113974	0.0113974	-0.077279	0.077279	0.507439	0.507439	0.363983	0.363983	-0.000770325	0.000770325
MH0002_GL0065469	mpro	L-fucose isomerase or related protein(2583)	Carbohydrate transport and metabolism	Bacteroidetes	Bacteroides	0.281706	0.281706	0.0326814	0.0326814	0.296729	0.296729	0.763744	0.763744	-0.362471	0.362471	0.00153049	0.00153049
V1.UC51-4_GL0052281	mpro	ABC-type sugar transport system, periplasmic component, contains N-terminal xre family HTH domain(4787)	Carbohydrate transport and metabolism	Firmicutes	Ruminococcus	-0.0372564	0.0372564	-1.34097	1.34097	-0.0554433	0.0554433	0.334183	0.334183	-0.359684	0.359684	0.000508889	0.000508889
V1.UC50-1_GL0199894	mpro	Triosephosphate isomerase(2381)	Carbohydrate transport and metabolism	Firmicutes	unknown	0.565107	0.565107	-0.0771002	0.0771002	-0.117645	0.117645	-0.386103	0.386103	-0.358879	0.358879	-0.000175776	0.000175776
f__Ruminococcaceae..g__..s__..otu__591734	clade			Firmicutes		0.318171	0.318171	-0.188003	0.188003	-0.0164275	0.0164275	-0.233998	0.233998	0.356695	0.356695	1.46758	1.46758
MH0161_GL0125551	mpro	Acyl-CoA hydrolase(1854)	Energy production and conversion	Firmicutes	Faecalibacterium	0.277609	0.277609	-0.0650759	0.0650759	0.406185	0.406185	-0.00303989	0.00303989	-0.356226	0.356226	-0.000968681	0.000968681
MH0252_GL0062104	mpro	Malate/lactate dehydrogenase(2438)	Energy production and conversion	Bacteroidetes	Bacteroides	-0.242566	0.242566	0.00510101	0.00510101	0.0325076	0.0325076	0.200668	0.200668	0.354854	0.354854	-0.000992155	0.000992155
f__Ruminococcaceae..g__..s__..otu__199226	clade			Firmicutes		1.53389	1.53389	-0.0382854	0.0382854	-0.0312264	0.0312264	-0.0496617	0.0496617	-0.354163	0.354163	0.57289	0.57289
V1.UC41-0_GL0031140	mpro	Translation elongation factor EF-Tu, a GTPase(2272)	Translation, ribosomal structure and biogenesis	Firmicutes	Blautia	0.832463	0.832463	-0.790289	0.790289	-0.439798	0.439798	0.38305	0.38305	0.351301	0.351301	0.000436325	0.000436325
MH0016_GL0059838	mpro	Phosphoenolpyruvate carboxykinase, ATP-dependent(1458)	Energy production and conversion	Bacteroidetes	unknown	0.357191	0.357191	-0.126217	0.126217	-0.300993	0.300993	-0.14402	0.14402	-0.350845	0.350845	-0.00158049	0.00158049
MH0187_GL0059329	mpro	Major membrane immunogen, membrane-anchored lipoprotein(198)	Function unknown	Firmicutes	Faecalibacterium	-0.76269	0.76269	-0.0136819	0.0136819	0.300173	0.300173	0.0871755	0.0871755	-0.346955	0.346955	-0.000868066	0.000868066
MH0002_GL0076888	mpro	Tetratricopeptide (TPR) repeat(13357)	General function prediction only	Bacteroidetes	Bacteroides	0.722879	0.722879	-0.137495	0.137495	-0.36079	0.36079	1.42105	1.42105	0.345934	0.345934	0.00058931	0.00058931
T2D-48A_GL0124030	mpro	Phosphoglycerate mutase (BPG-independent, AlkP superfamily)(2439)	Carbohydrate transport and metabolism	Bacteroidetes	Bacteroides	0.0580751	0.0580751	0.373659	0.373659	0.0120699	0.0120699	0.433852	0.433852	-0.343841	0.343841	-0.00101061	0.00101061
g__Dorea..s__..otu__363321	clade			Firmicutes		-0.0370404	0.0370404	0.192665	0.192665	0.0207615	0.0207615	0.386488	0.386488	-0.343133	0.343133	2.36344	2.36344
MH0343_GL0021794	mpro	Flagellin and related hook-associated protein FlgL(3044)	Cell motility	unknown	unknown	0.307627	0.307627	0.00490106	0.00490106	-0.282779	0.282779	0.281215	0.281215	0.342572	0.342572	-0.000811684	0.000811684
MH0275_GL0131386	mpro	Glutamate dehydrogenase/leucine dehydrogenase(2586)	Amino acid transport and metabolism	Firmicutes	Clostridium	0.519958	0.519958	-0.24528	0.24528	0.119523	0.119523	-0.363436	0.363436	-0.341985	0.341985	-0.00125902	0.00125902
O2.UC11-0_GL0008057	mpro	Translation elongation factor EF-Tu, a GTPase(2272)	Translation, ribosomal structure and biogenesis	Bacteroidetes	Bacteroides	1.21306	1.21306	-0.402047	0.402047	-0.147317	0.147317	0.653547	0.653547	0.341567	0.341567	1.61119e-05	1.61119e-05
IGHA2	hpro	Immunoglobulin heavy constant alpha 2		Human		-0.1811	0.1811	0.0217765	0.0217765	0.0950086	0.0950086	-0.0461009	0.0461009	0.340927	0.340927	0.000111353	0.000111353
MH0199_GL0047985	mpro	NAD(P)-dependent dehydrogenase, short-chain alcohol dehydrogenase family(12661)	General function prediction only	Firmicutes	Eubacterium	0.150641	0.150641	-0.612695	0.612695	0.262058	0.262058	-0.268876	0.268876	-0.340574	0.340574	-0.00241551	0.00241551
NOF013_GL0065945	mpro	Thioredoxin reductase(3130)	Posttranslational modification, protein turnover, chaperones	Bacteroidetes	unknown	-0.415204	0.415204	-0.0252899	0.0252899	-0.0837597	0.0837597	0.25376	0.25376	-0.338751	0.338751	0.00133892	0.00133892
KLK1	hpro	Kallikrein-1		Human		0.0242108	0.0242108	0.0296519	0.0296519	0.793487	0.793487	0.22812	0.22812	-0.338438	0.338438	-0.00063664	0.00063664
MH0416_GL0212194	mpro	NifU homolog involved in Fe-S cluster formation(2783)	Posttranslational modification, protein turnover, chaperones	Firmicutes	Ruminococcus	0.147889	0.147889	-0.438371	0.438371	-0.115538	0.115538	-0.504047	0.504047	0.338328	0.338328	-0.000838787	0.000838787
MH0270_GL0103434	mpro	Acetyl-CoA acetyltransferase(2274)	Lipid transport and metabolism	Firmicutes	Faecalibacterium	0.434646	0.434646	-0.207654	0.207654	0.193349	0.193349	-0.22977	0.22977	-0.33817	0.33817	0.000105077	0.000105077
V1.UC52-0_GL0030887	mpro	3-hydroxyacyl-CoA dehydrogenase(1268)	Lipid transport and metabolism	Firmicutes	Subdoligranulum	0.514063	0.514063	-0.480934	0.480934	0.231446	0.231446	0.0469672	0.0469672	-0.336919	0.336919	0.000448676	0.000448676
V1.UC33-0_GL0171120	mpro	Glucuronate isomerase(1142)	Carbohydrate transport and metabolism	Bacteroidetes	Bacteroides	-0.137168	0.137168	0.328901	0.328901	0.154544	0.154544	0.353939	0.353939	-0.336106	0.336106	-0.00237703	0.00237703
T2D-135A_GL0101898	mpro	Molecular chaperone DnaK (HSP70)(4614)	Posttranslational modification, protein turnover, chaperones	Bacteroidetes	Bacteroides	0.345727	0.345727	-0.255522	0.255522	-0.0626524	0.0626524	-0.0530763	0.0530763	-0.335981	0.335981	0.00043556	0.00043556
N047A_GL0003480	mpro	Glycosidase(7996)	Carbohydrate transport and metabolism	Firmicutes	Ruminococcus	0.771088	0.771088	0.0520243	0.0520243	0.594454	0.594454	-0.0269152	0.0269152	-0.335668	0.335668	-7.10956e-05	7.10956e-05
742723.HMPREF9477_00267	mpro	Glutamate dehydrogenase/leucine dehydrogenase(2586)	Amino acid transport and metabolism	Firmicutes	unknown	0.135772	0.135772	-0.312491	0.312491	-0.0814837	0.0814837	-0.00479574	0.00479574	-0.335201	0.335201	-0.00060089	0.00060089
N075A_GL0021758	mpro	Tripartite-type tricarboxylate transporter, receptor component TctC(1072)	Energy production and conversion	unknown	unknown	0.118331	0.118331	0.0196589	0.0196589	0.00105258	0.00105258	0.0436929	0.0436929	-0.334707	0.334707	0.000633912	0.000633912
DOF002_GL0034843	mpro	7-keto-8-aminopelargonate synthetase or related enzyme(1573)	Coenzyme transport and metabolism	Bacteroidetes	Bacteroides	0.294176	0.294176	-0.0186946	0.0186946	-0.065073	0.065073	0.217057	0.217057	0.334474	0.334474	-6.30875e-05	6.30875e-05
O2.CD1-0-PT_GL0091349	mpro	Acyl-CoA reductase or other NAD-dependent aldehyde dehydrogenase(3023)	Energy production and conversion	Firmicutes	Blautia	0.679755	0.679755	-0.62685	0.62685	0.0499049	0.0499049	0.273814	0.273814	0.333738	0.333738	-2.61375e-06	2.61375e-06
MH0363_GL0154863	mpro	ABC-type glycerol-3-phosphate transport system, periplasmic component(15818)	Carbohydrate transport and metabolism	Firmicutes	unknown	0.169924	0.169924	-0.0949027	0.0949027	0.0912196	0.0912196	-0.411648	0.411648	-0.332622	0.332622	-0.000651582	0.000651582
O2.UC20-0_GL0052756	mpro	Flagellin and related hook-associated protein FlgL(3044)	Cell motility	unknown	unknown	0.0124815	0.0124815	-0.262503	0.262503	0.100779	0.100779	-0.077792	0.077792	0.331263	0.331263	-0.00125904	0.00125904
435590.BVU_0563	mpro	Outer membrane receptor for ferrienterochelin and colicins(16693)	Inorganic ion transport and metabolism	Bacteroidetes	Bacteroides	-0.0972222	0.0972222	-0.108607	0.108607	-0.135577	0.135577	1.07445	1.07445	0.331147	0.331147	-0.000758205	0.000758205
MH0086_GL0007166	mpro	ABC-type glycerol-3-phosphate transport system, periplasmic component(15818)	Carbohydrate transport and metabolism	Firmicutes	Ruminococcus	-0.748239	0.748239	-0.965752	0.965752	0.0320422	0.0320422	-0.0095181	0.0095181	-0.330677	0.330677	0.000194876	0.000194876
MH0419_GL0098592	mpro	Cysteine sulfinate desulfinase/cysteine desulfurase or related enzyme(4470)	Amino acid transport and metabolism	unknown	unknown	0.119191	0.119191	-0.0353577	0.0353577	-0.116598	0.116598	-0.271626	0.271626	-0.329508	0.329508	-0.00173679	0.00173679
MH0119_GL0129136	mpro	Ketol-acid reductoisomerase(1310)	Coenzyme transport and metabolism	Firmicutes	Faecalibacterium	0.370919	0.370919	-0.628134	0.628134	0.253838	0.253838	0.356103	0.356103	0.328984	0.328984	-0.00187431	0.00187431
T2D-135A_GL0019179	mpro	Myo-inositol-1-phosphate synthase(271)	Lipid transport and metabolism	Bacteroidetes	Bacteroides	0.327632	0.327632	-0.000171872	0.000171872	0.0251068	0.0251068	0.302604	0.302604	-0.328718	0.328718	-0.000265569	0.000265569
f__Clostridiaceae..g__..s__..otu__575768	clade			Firmicutes		1.17953	1.17953	0.176881	0.176881	-0.00693534	0.00693534	-0.828812	0.828812	0.328255	0.328255	-0.606479	0.606479
N031A_GL0017241	mpro	ABC-type oligopeptide transport system, periplasmic component(3057)	Amino acid transport and metabolism	Firmicutes	Faecalibacterium	0.0424236	0.0424236	-0.0502055	0.0502055	-0.286181	0.286181	-0.847184	0.847184	-0.328166	0.328166	-0.000193567	0.000193567
O2.UC2-1_GL0010422	mpro	Phosphotransferase system IIA component(2932)	Carbohydrate transport and metabolism	Firmicutes	Faecalibacterium	0.0836103	0.0836103	-0.356096	0.356096	-0.0541028	0.0541028	-0.218793	0.218793	-0.328148	0.328148	0.000229342	0.000229342
g__Bacteroides..s__..otu__192070	clade			Bacteroidetes		0.827862	0.827862	0.0762345	0.0762345	-0.0916252	0.0916252	0.0515723	0.0515723	-0.327214	0.327214	0.82704	0.82704
MH0143_GL0048639	mpro	Glycine/serine hydroxymethyltransferase(2252)	Amino acid transport and metabolism	Bacteroidetes	Bacteroides	0.855301	0.855301	-0.317996	0.317996	-0.0541585	0.0541585	0.490561	0.490561	0.326731	0.326731	4.55627e-05	4.55627e-05
MH0026_GL0024394	mpro	Formate hydrogenlyase subunit 6/NADH:ubiquinone oxidoreductase 23 kD subunit (chain I)(6909)	Energy production and conversion	Bacteroidetes	Bacteroides	1.06647	1.06647	-0.450154	0.450154	0.170105	0.170105	0.33073	0.33073	0.325389	0.325389	-0.000217924	0.000217924
O2.UC36-2_GL0088942	mpro	Phosphoenolpyruvate carboxykinase, ATP-dependent(1458)	Energy production and conversion	Firmicutes	Ruminococcus	-0.257987	0.257987	-0.137647	0.137647	-0.349363	0.349363	-0.717349	0.717349	-0.324769	0.324769	-0.00110958	0.00110958
NLF009_GL0077737	mpro	ABC-type oligopeptide transport system, periplasmic component(3057)	Amino acid transport and metabolism	Firmicutes	Roseburia	0.138825	0.138825	-0.0235332	0.0235332	0.0264028	0.0264028	0.175025	0.175025	-0.324129	0.324129	0.000114296	0.000114296
MH0062_GL0046180	mpro	Basic membrane lipoprotein Med, periplasmic binding protein (PBP1-ABC) superfamily(2696)	Cell wall/membrane/envelope biogenesis	unknown	unknown	0.392501	0.392501	-0.0846517	0.0846517	0.344695	0.344695	0.0938792	0.0938792	-0.322749	0.322749	-0.00096116	0.00096116
T2D-87A_GL0006463	mpro	ABC-type glycerol-3-phosphate transport system, periplasmic component(15818)	Carbohydrate transport and metabolism	Firmicutes	Faecalibacterium	-0.580938	0.580938	-0.364588	0.364588	-0.262994	0.262994	0.0395604	0.0395604	-0.32267	0.32267	-0.000334288	0.000334288
T2D-149A_GL0068478	mpro	Rubrerythrin(4121)	Energy production and conversion	Firmicutes	Faecalibacterium	0.159298	0.159298	0.0089482	0.0089482	-0.146489	0.146489	0.174631	0.174631	-0.321918	0.321918	-0.00151112	0.00151112
MH0289_GL0035988	mpro	Phosphoenolpyruvate carboxykinase, ATP-dependent(1458)	Energy production and conversion	Firmicutes	Blautia	0.0402565	0.0402565	-0.238916	0.238916	-0.221649	0.221649	-0.045801	0.045801	0.320114	0.320114	-0.00144552	0.00144552
MH0337_GL0105979	mpro	Phosphoenolpyruvate carboxykinase, ATP-dependent(1458)	Energy production and conversion	Firmicutes	unknown	-0.18133	0.18133	0.139895	0.139895	-0.300154	0.300154	0.0689338	0.0689338	-0.319307	0.319307	0.000419852	0.000419852
CAD17	hpro	Cadherin-17		Human		-0.067289	0.067289	0.143775	0.143775	0.849509	0.849509	-0.063699	0.063699	-0.31917	0.31917	0.000613057	0.000613057
V1.UC11-5_GL0014111	mpro	Predicted glycosyl hydrolase, GH43/DUF377 family(1387)	Carbohydrate transport and metabolism	unknown	unknown	0.136612	0.136612	0.0169247	0.0169247	0.0326716	0.0326716	-0.0598371	0.0598371	-0.318817	0.318817	-0.00119845	0.00119845
T2D-135A_GL0072715	mpro	Ferritin(922)	Inorganic ion transport and metabolism	Bacteroidetes	Bacteroides	0.0737803	0.0737803	-0.0220077	0.0220077	-0.301954	0.301954	1.09124	1.09124	-0.318579	0.318579	-0.00135292	0.00135292
MH0172_GL0013250	mpro			Firmicutes	Ruminococcus	0.496721	0.496721	-0.0563824	0.0563824	0.0310184	0.0310184	0.217275	0.217275	0.317833	0.317833	0.000147159	0.000147159
MH0448_GL0031695	mpro	NifU homolog involved in Fe-S cluster formation(2783)	Posttranslational modification, protein turnover, chaperones	Firmicutes	Faecalibacterium	0.631708	0.631708	-0.693033	0.693033	-0.0330124	0.0330124	-0.250307	0.250307	0.316819	0.316819	-0.000997141	0.000997141
V1.UC44-0_GL0092977	mpro	Flagellin and related hook-associated protein FlgL(3044)	Cell motility	unknown	unknown	0.585082	0.585082	0.0755975	0.0755975	0.261191	0.261191	-0.547966	0.547966	-0.315742	0.315742	0.000807197	0.000807197
MH0250_GL0004191	mpro	Phosphoenolpyruvate-protein kinase (PTS system EI component in bacteria)(4879)	Carbohydrate transport and metabolism	Firmicutes	Blautia	0.671218	0.671218	-1.08975	1.08975	-0.432003	0.432003	0.291338	0.291338	0.314688	0.314688	0.001492	0.001492
MH0163_GL0063948	mpro	6-phosphofructokinase(4652)	Carbohydrate transport and metabolism	Bacteroidetes	unknown	0.148988	0.148988	0.00700167	0.00700167	-0.133729	0.133729	-0.739779	0.739779	0.314403	0.314403	0.0011245	0.0011245
MH0002_GL0021758	mpro	AICAR transformylase/IMP cyclohydrolase PurH(2212)	Nucleotide transport and metabolism	Firmicutes	Eubacterium	1.13297	1.13297	0.281994	0.281994	0.0413275	0.0413275	-0.293215	0.293215	-0.314305	0.314305	-0.000575203	0.000575203
MH0432_GL0020959	mpro	L-fucose isomerase or related protein(2583)	Carbohydrate transport and metabolism	other	Succinatimonas	0.700065	0.700065	-0.731117	0.731117	0.342701	0.342701	0.0272234	0.0272234	-0.311922	0.311922	0.000112667	0.000112667
NLM008_GL0007879	mpro	Glutamate dehydrogenase/leucine dehydrogenase(2586)	Amino acid transport and metabolism	Bacteroidetes	Bacteroides	0.608188	0.608188	0.333562	0.333562	-0.169754	0.169754	0.0544995	0.0544995	-0.310132	0.310132	0.000314415	0.000314415
MH0162_GL0152812	mpro	Rubrerythrin(4121)	Energy production and conversion	Firmicutes	Roseburia	0.632165	0.632165	-0.336059	0.336059	0.084568	0.084568	0.448465	0.448465	0.309594	0.309594	0.000248039	0.000248039
g__Paenibacillus..s__..otu__572351	clade			Firmicutes		2.06156	2.06156	0.0964151	0.0964151	0.133166	0.133166	-0.3855	0.3855	0.305941	0.305941	0.0948231	0.0948231
g__Bifidobacterium	clade			Actinobacteria		-1.69067	1.69067	0.0818516	0.0818516	0.0474408	0.0474408	-0.490508	0.490508	0.304256	0.304256	1.11052	1.11052
TITIN	hpro	Titin		Human		-0.0303044	0.0303044	-0.00988859	0.00988859	0.166218	0.166218	0.0284834	0.0284834	-0.303537	0.303537	-0.000540605	0.000540605
MH0354_GL0136544	mpro	Glyceraldehyde-3-phosphate dehydrogenase/erythrose-4-phosphate dehydrogenase(2333)	Carbohydrate transport and metabolism	Firmicutes	Mitsuokella	0.874836	0.874836	-1.04401	1.04401	-0.419776	0.419776	-0.0500594	0.0500594	0.302677	0.302677	-0.00042279	0.00042279
O2.UC15-0_GL0049743	mpro	Glutamate dehydrogenase/leucine dehydrogenase(2586)	Amino acid transport and metabolism	Firmicutes	Dorea	1.48237	1.48237	-0.0678047	0.0678047	0.00166908	0.00166908	0.192718	0.192718	-0.300717	0.300717	-0.00163213	0.00163213
MH0345_GL0114239	mpro	Alcohol dehydrogenase, class IV(6245)	Energy production and conversion	unknown	unknown	0.785799	0.785799	-0.378205	0.378205	0.0749193	0.0749193	0.0314568	0.0314568	0.300098	0.300098	-0.00138234	0.00138234
MH0146_GL0035885	mpro	Translation elongation factor EF-Tu, a GTPase(2272)	Translation, ribosomal structure and biogenesis	Firmicutes	Eubacterium	-0.108476	0.108476	-0.0761261	0.0761261	-0.0622041	0.0622041	-0.0814286	0.0814286	0.299641	0.299641	-7.90247e-05	7.90247e-05
O2.UC32-2_GL0007579	mpro	Glutamate dehydrogenase/leucine dehydrogenase(2586)	Amino acid transport and metabolism	Actinobacteria	Collinsella	0.822527	0.822527	-0.0248999	0.0248999	-0.0470379	0.0470379	-0.0317028	0.0317028	-0.299442	0.299442	0.00117106	0.00117106
MH0193_GL0137815	mpro	Phosphoenolpyruvate carboxykinase, ATP-dependent(1458)	Energy production and conversion	other	unknown	0.395503	0.395503	0.194407	0.194407	0.219052	0.219052	-0.0415101	0.0415101	-0.297658	0.297658	-0.00100153	0.00100153
O2.UC43-2_GL0030526	mpro	ABC-type glycerol-3-phosphate transport system, periplasmic component(15818)	Carbohydrate transport and metabolism	Firmicutes	Eubacterium	0.0341294	0.0341294	-0.0597731	0.0597731	0.022602	0.022602	0.188114	0.188114	-0.297425	0.297425	-5.95749e-05	5.95749e-05
411901.BACCAC_00028	mpro	Tetratricopeptide (TPR) repeat(13357)	General function prediction only	Bacteroidetes	Bacteroides	0.594691	0.594691	-0.107905	0.107905	-0.251385	0.251385	0.874166	0.874166	-0.295461	0.295461	-0.000566958	0.000566958
V1.UC52-1_GL0032676	mpro	ABC-type glycerol-3-phosphate transport system, periplasmic component(15818)	Carbohydrate transport and metabolism	unknown	unknown	-0.581434	0.581434	0.0593221	0.0593221	0.00474394	0.00474394	-0.226476	0.226476	-0.294458	0.294458	-0.00150833	0.00150833
MH0311_GL0034241	mpro	Glutamate dehydrogenase/leucine dehydrogenase(2586)	Amino acid transport and metabolism	Firmicutes	unknown	1.44369	1.44369	0.00677591	0.00677591	0.294092	0.294092	-0.261723	0.261723	-0.294205	0.294205	0.00261963	0.00261963
MH0361_GL0110335	mpro	Acyl carrier protein(4029)	Secondary metabolites biosynthesis, transport and catabolism	Bacteroidetes	Bacteroides	0.514224	0.514224	-0.229915	0.229915	0.353643	0.353643	0.31472	0.31472	0.293607	0.293607	0.00032361	0.00032361
g__Dorea..s__formicigenerans..otu__1076587	clade			Firmicutes		1.98441	1.98441	0.297862	0.297862	-0.0489925	0.0489925	0.101891	0.101891	0.291961	0.291961	0.712461	0.712461
MH0458_GL0150370	mpro	Transketolase(1310)	Carbohydrate transport and metabolism	unknown	unknown	0.229316	0.229316	0.0166196	0.0166196	-0.0629976	0.0629976	-0.351937	0.351937	0.290324	0.290324	0.00111317	0.00111317
O2.UC8-2_GL0159749	mpro	L-fucose isomerase or related protein(2583)	Carbohydrate transport and metabolism	Firmicutes	Blautia	0.651821	0.651821	-0.232437	0.232437	0.566335	0.566335	0.0294076	0.0294076	0.289837	0.289837	-0.0014703	0.0014703
MH0057_GL0010881	mpro	Glyceraldehyde-3-phosphate dehydrogenase/erythrose-4-phosphate dehydrogenase(2333)	Carbohydrate transport and metabolism	Bacteroidetes	Bacteroides	0.501614	0.501614	-0.100997	0.100997	-0.094464	0.094464	0.300863	0.300863	-0.288735	0.288735	0.00123225	0.00123225
f__Bacillaceae..g__..s__..otu__534498	clade			Firmicutes		1.68376	1.68376	0.384948	0.384948	0.0115479	0.0115479	-0.382408	0.382408	0.288135	0.288135	-0.85044	0.85044
MH0058_GL0062882	mpro	ATP-dependent Clp protease ATP-binding subunit ClpA(8222)	Posttranslational modification, protein turnover, chaperones	Bacteroidetes	Bacteroides	-0.222753	0.222753	0.000807287	0.000807287	-0.213607	0.213607	-0.0159207	0.0159207	-0.288075	0.288075	0.00134914	0.00134914
MH0251_GL0137853	mpro	Phosphoenolpyruvate-protein kinase (PTS system EI component in bacteria)(4879)	Carbohydrate transport and metabolism	Firmicutes	Faecalibacterium	0.139302	0.139302	-0.519467	0.519467	-0.0443209	0.0443209	0.0124248	0.0124248	-0.288039	0.288039	-0.000135856	0.000135856
O2.UC12-2_GL0121446	mpro	Predicted dinucleotide-utilizing enzyme(446)	General function prediction only	unknown	unknown	0.296495	0.296495	-0.842527	0.842527	-0.0723695	0.0723695	-0.196137	0.196137	-0.287818	0.287818	0.00105368	0.00105368
O2.UC20-1_GL0034711	mpro	Ribosomal protein L7/L12(1565)	Translation, ribosomal structure and biogenesis	Firmicutes	unknown	0.410989	0.410989	-1.44925	1.44925	-0.135226	0.135226	-0.295339	0.295339	-0.287503	0.287503	0.000833724	0.000833724
f__Clostridiaceae..g__..s__..otu__355269	clade			Firmicutes		-1.02629	1.02629	0.326136	0.326136	0.0316425	0.0316425	0.152306	0.152306	-0.287218	0.287218	1.40695	1.40695
g__Faecalibacterium..s__prausnitzii..otu__512154	clade			Firmicutes		1.17492	1.17492	-0.179826	0.179826	0.0243627	0.0243627	-0.335143	0.335143	0.28646	0.28646	1.54906	1.54906
f__Lachnospiraceae..g__..s__..otu__518748	clade			Firmicutes		1.30092	1.30092	0.686838	0.686838	-0.0649497	0.0649497	0.59205	0.59205	0.285655	0.285655	1.60164	1.60164
V1.CD32-0_GL0170937	mpro	Triosephosphate isomerase(2381)	Carbohydrate transport and metabolism	Firmicutes	Blautia	0.0395168	0.0395168	-0.283732	0.283732	-0.198452	0.198452	-0.323848	0.323848	-0.284575	0.284575	0.00123709	0.00123709
O2.UC8-0_GL0153477	mpro	Glyceraldehyde-3-phosphate dehydrogenase/erythrose-4-phosphate dehydrogenase(2333)	Carbohydrate transport and metabolism	Actinobacteria	Bifidobacterium	-0.0226417	0.0226417	-0.106345	0.106345	0.407979	0.407979	-0.232626	0.232626	0.284448	0.284448	-5.88179e-05	5.88179e-05
MH0002_GL0039389	mpro	Acyl-CoA dehydrogenase related to the alkylation response protein AidB(2224)	Lipid transport and metabolism	Firmicutes	Eubacterium	1.28581	1.28581	-0.150544	0.150544	-0.0664097	0.0664097	0.0476284	0.0476284	0.282952	0.282952	-0.000945263	0.000945263
MH0402_GL0173407	mpro	Outer membrane receptor for ferrienterochelin and colicins(16693)	Inorganic ion transport and metabolism	unknown	unknown	-0.198465	0.198465	0.0149801	0.0149801	-0.285468	0.285468	0.0396147	0.0396147	-0.279259	0.279259	0.000947758	0.000947758
g__Bacteroides..s__ovatus..otu__535375	clade			Bacteroidetes		0.921328	0.921328	-0.081636	0.081636	0.088923	0.088923	0.14768	0.14768	-0.277724	0.277724	0.495194	0.495194
MH0111_GL0088449	mpro			Firmicutes	Faecalibacterium	-0.253363	0.253363	-0.546235	0.546235	-0.270993	0.270993	-0.00723757	0.00723757	0.277716	0.277716	-0.00036936	0.00036936
MH0006_GL0081469	mpro	Acetyl-CoA carboxylase, carboxyltransferase component(1717)	Lipid transport and metabolism	unknown	unknown	0.348303	0.348303	-0.05145	0.05145	-0.00158984	0.00158984	0.97755	0.97755	0.27728	0.27728	0.000214765	0.000214765
MH0092_GL0135814	mpro	NifU homolog involved in Fe-S cluster formation(2783)	Posttranslational modification, protein turnover, chaperones	Firmicutes	unknown	0.417718	0.417718	-0.935061	0.935061	-0.312839	0.312839	0.0522535	0.0522535	-0.276641	0.276641	0.000558761	0.000558761
DMBT1	hpro	Deleted in malignant brain tumors 1 protein		Human		-1.97828	1.97828	0.0478714	0.0478714	-0.165817	0.165817	-0.0709192	0.0709192	0.274924	0.274924	-0.000696711	0.000696711
NLM031_GL0013131	mpro	ABC-type branched-chain amino acid transport system, periplasmic component(2421)	Amino acid transport and metabolism	Firmicutes	Faecalibacterium	-0.347548	0.347548	-0.336144	0.336144	-0.354716	0.354716	-0.00345048	0.00345048	-0.274751	0.274751	0.0020761	0.0020761
MH0086_GL0116153	mpro	Rubrerythrin(4121)	Energy production and conversion	Firmicutes	Ruminococcus	-0.00981668	0.00981668	-0.41159	0.41159	-0.146853	0.146853	0.0633244	0.0633244	0.274053	0.274053	-0.00365967	0.00365967
g__Sharpea..s__..otu__274141	clade			Firmicutes		0.796005	0.796005	0.0618341	0.0618341	0.0222711	0.0222711	0.197301	0.197301	0.27313	0.27313	1.62658	1.62658
MH0243_GL0019682	mpro	Triosephosphate isomerase(2381)	Carbohydrate transport and metabolism	Firmicutes	Ruminococcus	0.463413	0.463413	-0.0727112	0.0727112	-0.137872	0.137872	-0.0670333	0.0670333	0.272432	0.272432	0.000128446	0.000128446
MH0281_GL0014236	mpro	Translation elongation factor EF-Tu, a GTPase(2272)	Translation, ribosomal structure and biogenesis	Firmicutes	Eubacterium	0.773415	0.773415	-1.57179	1.57179	-0.348216	0.348216	0.0338312	0.0338312	0.272001	0.272001	0.00130823	0.00130823
MH0002_GL0075610	mpro	Fructose-bisphosphate aldolase class Ia, DhnA family(422)	Carbohydrate transport and metabolism	Bacteroidetes	Bacteroides	0.173972	0.173972	0.0421133	0.0421133	-0.19108	0.19108	0.123694	0.123694	-0.271753	0.271753	0.00229777	0.00229777
MUC1	hpro	Mucin-1		Human		-1.54044	1.54044	0.0895595	0.0895595	0.335898	0.335898	-0.139733	0.139733	0.271749	0.271749	-0.000179896	0.000179896
O2.UC18-0_GL0020811	mpro	Translation elongation factor EF-Tu, a GTPase(2272)	Translation, ribosomal structure and biogenesis	Firmicutes	Clostridium	0.744315	0.744315	-0.0487526	0.0487526	-0.337014	0.337014	0.0552657	0.0552657	0.271582	0.271582	-0.00147447	0.00147447
O2.UC15-1_GL0123131	mpro	Phosphoenolpyruvate carboxykinase, ATP-dependent(1458)	Energy production and conversion	Firmicutes	unknown	0.228367	0.228367	-0.291208	0.291208	-0.562892	0.562892	-0.0534002	0.0534002	0.271496	0.271496	-0.00190551	0.00190551
ED20A_GL0083123	mpro	Predicted dehydrogenase(10872)	General function prediction only	Bacteroidetes	Bacteroides	-0.0377265	0.0377265	0.00902953	0.00902953	0.302204	0.302204	0.290602	0.290602	-0.270498	0.270498	-0.000487563	0.000487563
MH0191_GL0069603	mpro	Malate/lactate dehydrogenase(2438)	Energy production and conversion	Bacteroidetes	Bacteroides	0.779709	0.779709	-0.0125096	0.0125096	0.0309593	0.0309593	0.934263	0.934263	-0.270255	0.270255	-0.000250837	0.000250837
MH0057_GL0006435	mpro	Glutamate dehydrogenase/leucine dehydrogenase(2586)	Amino acid transport and metabolism	Bacteroidetes	unknown	0.801161	0.801161	0.0599901	0.0599901	0.261171	0.261171	0.140787	0.140787	-0.269882	0.269882	0.000126117	0.000126117
MH0002_GL0074611	mpro	Transaldolase(1174)	Carbohydrate transport and metabolism	Firmicutes	Eubacterium	1.16723	1.16723	-0.498332	0.498332	-0.0655529	0.0655529	-0.703924	0.703924	-0.269786	0.269786	0.000365028	0.000365028
MH0161_GL0152524	mpro	Aspartyl aminopeptidase(2807)	Amino acid transport and metabolism	Firmicutes	Faecalibacterium	-0.0376469	0.0376469	-0.000361689	0.000361689	0.222468	0.222468	-0.0626781	0.0626781	-0.268973	0.268973	-0.00026494	0.00026494
HV307	hpro	Immunoglobulin heavy variable 3-7		Human		-2.13072	2.13072	-5.6062e-05	5.6062e-05	0.333544	0.333544	0.052286	0.052286	-0.26586	0.26586	-0.000128462	0.000128462
g__Blautia..s__..otu__360660	clade			Firmicutes		1.59507	1.59507	0.202245	0.202245	-0.168605	0.168605	0.23271	0.23271	0.265522	0.265522	0.91594	0.91594
MH0431_GL0089004	mpro	Electron transfer flavoprotein, alpha subunit(2069)	Energy production and conversion	Firmicutes	Faecalibacterium	0.444807	0.444807	-0.300318	0.300318	-0.160963	0.160963	-0.0135089	0.0135089	-0.265172	0.265172	-0.000836646	0.000836646
MH0131_GL0013416	mpro	Rubrerythrin(4121)	Energy production and conversion	Firmicutes	Subdoligranulum	0.562407	0.562407	-0.670013	0.670013	-0.0387467	0.0387467	0.580192	0.580192	-0.264588	0.264588	-0.00109355	0.00109355
g__Coprococcus..s__..otu__325588	clade			Firmicutes		1.41464	1.41464	0.210465	0.210465	-0.0423088	0.0423088	-0.210296	0.210296	0.264459	0.264459	0.489392	0.489392
NALDL	hpro	Aminopeptidase NAALADL1		Human		0.0395687	0.0395687	0.812734	0.812734	1.25698	1.25698	0.0669863	0.0669863	-0.263933	0.263933	0.000284332	0.000284332
K2C1	hpro	Keratin, type II cytoskeletal 1		Human		-0.257756	0.257756	0.29731	0.29731	-0.086647	0.086647	-0.0470217	0.0470217	-0.263878	0.263878	0.00043564	0.00043564
V1.CD2-0-PT_GL0021898	mpro	Flagellin and related hook-associated protein FlgL(3044)	Cell motility	Firmicutes	Roseburia	0.601422	0.601422	0.0959609	0.0959609	-0.299462	0.299462	0.0271058	0.0271058	-0.263725	0.263725	-0.000493739	0.000493739
MH0048_GL0045161	mpro	Glutamate dehydrogenase/leucine dehydrogenase(2586)	Amino acid transport and metabolism	Firmicutes	Ruminococcus	0.901916	0.901916	-0.223932	0.223932	-0.022926	0.022926	0.0747981	0.0747981	-0.263216	0.263216	0.00109979	0.00109979
O2.CD1-0-PT_GL0014484	mpro	DNA-binding beta-propeller fold protein YncE(3712)	General function prediction only	unknown	unknown	-0.147592	0.147592	-0.0481458	0.0481458	0.341584	0.341584	0.0825497	0.0825497	-0.263067	0.263067	-0.000317121	0.000317121
g__Oscillospira..s__	clade			Firmicutes		2.83246	2.83246	0.045248	0.045248	-0.00179919	0.00179919	0.333911	0.333911	0.261551	0.261551	-0.452173	0.452173
MH0003_GL0083599	mpro	L-rhamnose isomerase(805)	Carbohydrate transport and metabolism	Bacteroidetes	Bacteroides	0.379082	0.379082	-0.0517753	0.0517753	-0.144235	0.144235	1.01159	1.01159	-0.260025	0.260025	-0.000416974	0.000416974
f__Ruminococcaceae..g__..s__..otu__579293	clade			Firmicutes		2.00467	2.00467	0.472742	0.472742	0.144843	0.144843	0.0264981	0.0264981	0.259549	0.259549	0.341742	0.341742
MH0002_GL0032417	mpro	Phosphoketolase(559)	Carbohydrate transport and metabolism	Firmicutes	unknown	0.586468	0.586468	-0.00837934	0.00837934	0.0145183	0.0145183	-0.170903	0.170903	-0.258862	0.258862	-0.00115229	0.00115229
NLF008_GL0041970	mpro	Uncharacterized membrane protein(796)	Function unknown	Firmicutes	Faecalibacterium	0.141413	0.141413	-0.0575059	0.0575059	0.10226	0.10226	-0.00146059	0.00146059	0.25829	0.25829	-0.000612468	0.000612468
V1.CD40-0_GL0133600	mpro			Bacteroidetes	Bacteroides	-0.47742	0.47742	-0.0875141	0.0875141	-0.157972	0.157972	0.418172	0.418172	0.258205	0.258205	0.000761342	0.000761342
O2.UC36-0_GL0009215	mpro	Periplasmic chaperone for outer membrane proteins, Skp family(1502)	Posttranslational modification, protein turnover, chaperones	Bacteroidetes	Bacteroides	0.0404595	0.0404595	0.140311	0.140311	0.28199	0.28199	0.447205	0.447205	-0.257008	0.257008	0.000301701	0.000301701
NLM027_GL0008865	mpro	Polyribonucleotide nucleotidyltransferase (polynucleotide phosphorylase)(3082)	Translation, ribosomal structure and biogenesis	Firmicutes	Ruminococcus	-0.16101	0.16101	-1.39589	1.39589	-0.137582	0.137582	-0.106259	0.106259	0.256199	0.256199	0.00119363	0.00119363
A0A0J9YY99	hpro	Uncharacterized protein		Human		-1.52474	1.52474	-0.00358614	0.00358614	0.372563	0.372563	0.273052	0.273052	0.25599	0.25599	-0.000819135	0.000819135
V1.UC53-0_GL0131851	mpro	Predicted glycosyl hydrolase, GH43/DUF377 family(1387)	Carbohydrate transport and metabolism	Bacteroidetes	Bacteroides	-0.715257	0.715257	-0.358979	0.358979	-0.0149917	0.0149917	0.115112	0.115112	-0.255969	0.255969	0.000728243	0.000728243
f__Ruminococcaceae..g__..s__	clade			Firmicutes		1.04208	1.04208	-0.0559346	0.0559346	-0.0675252	0.0675252	0.982886	0.982886	0.254482	0.254482	-0.164325	0.164325
O2.UC7-0_GL0088473	mpro			Firmicutes	Ruminococcus	0.769108	0.769108	0.0039407	0.0039407	0.188554	0.188554	0.526952	0.526952	0.254161	0.254161	1.562e-05	1.562e-05
g__Lactobacillus..s__	clade			Firmicutes		-0.984908	0.984908	0.0588925	0.0588925	-0.0680568	0.0680568	0.0987763	0.0987763	0.253561	0.253561	-1.12024	1.12024
V1.UC30-0_GL0087309	mpro	5,10-methylene-tetrahydrofolate dehydrogenase/Methenyl tetrahydrofolate cyclohydrolase(2588)	Coenzyme transport and metabolism	Firmicutes	Ruminococcus	-0.00379197	0.00379197	-1.45691	1.45691	0.0112701	0.0112701	0.0128261	0.0128261	0.252666	0.252666	-0.00171161	0.00171161
g__Blautia..s__producta	clade			Firmicutes		-0.488828	0.488828	0.0514627	0.0514627	0.00561764	0.00561764	0.280488	0.280488	-0.250864	0.250864	1.24058	1.24058
MH0002_GL0022747	mpro	Acetyl-CoA acetyltransferase(2274)	Lipid transport and metabolism	Firmicutes	Eubacterium	1.57964	1.57964	0.230249	0.230249	-0.000707185	0.000707185	-0.0237829	0.0237829	-0.250809	0.250809	-0.000815722	0.000815722
MH0244_GL0036050	mpro	ABC-type oligopeptide transport system, periplasmic component(3057)	Amino acid transport and metabolism	Firmicutes	Faecalibacterium	-0.155758	0.155758	-0.129113	0.129113	-0.175308	0.175308	0.160908	0.160908	-0.250046	0.250046	-0.000158111	0.000158111
O2.UC58-2_GL0079351	mpro	Alcohol dehydrogenase, class IV(6245)	Energy production and conversion	Firmicutes	unknown	1.01524	1.01524	-0.552334	0.552334	0.270702	0.270702	-0.010755	0.010755	0.24938	0.24938	-0.00178153	0.00178153
MH0011_GL0036474	mpro	NAD(P)-dependent dehydrogenase, short-chain alcohol dehydrogenase family(12661)	General function prediction only	Firmicutes	Faecalibacterium	0.393696	0.393696	-0.574845	0.574845	0.0291338	0.0291338	-0.180823	0.180823	0.248979	0.248979	0.000238657	0.000238657
GP2	hpro	Pancreatic secretory granule membrane major glycoprotein GP2		Human		0.455961	0.455961	-0.546412	0.546412	0.39035	0.39035	-0.337827	0.337827	-0.248832	0.248832	0.00107829	0.00107829
SZEY-90A_GL0006074	mpro	Ferritin(922)	Inorganic ion transport and metabolism	Bacteroidetes	Bacteroides	0.553666	0.553666	0.126709	0.126709	0.0664632	0.0664632	0.561162	0.561162	0.24835	0.24835	-0.000129702	0.000129702
MH0139_GL0041455	mpro	Glucose-6-phosphate isomerase(2605)	Carbohydrate transport and metabolism	Firmicutes	Eubacterium	0.664385	0.664385	-0.000350386	0.000350386	0.285328	0.285328	-0.181346	0.181346	0.248009	0.248009	-3.4335e-05	3.4335e-05
g__Ruminococcus..s__..otu__1108470	clade			Firmicutes		1.61588	1.61588	0.080442	0.080442	-0.0453575	0.0453575	0.199177	0.199177	-0.247772	0.247772	-0.162295	0.162295
MH0024_GL0006982	mpro	Ribosomal protein L7/L12(1565)	Translation, ribosomal structure and biogenesis	Bacteroidetes	Alistipes	0.214052	0.214052	-0.227747	0.227747	0.110957	0.110957	0.0516134	0.0516134	0.247675	0.247675	-0.000556617	0.000556617
NOF013_GL0084388	mpro	Rubrerythrin(4121)	Energy production and conversion	Bacteroidetes	Bacteroides	0.521267	0.521267	0.0248518	0.0248518	0.0408493	0.0408493	0.73232	0.73232	-0.247549	0.247549	-0.000294684	0.000294684
DLM019_GL0008259	mpro	Basic membrane lipoprotein Med, periplasmic binding protein (PBP1-ABC) superfamily(2696)	Cell wall/membrane/envelope biogenesis	Firmicutes	Faecalibacterium	0.103147	0.103147	-0.291261	0.291261	0.0811557	0.0811557	-0.149388	0.149388	-0.247255	0.247255	-0.000305871	0.000305871
o__Clostridiales..f__..g__..s__..otu__361727	clade			Firmicutes		2.17615	2.17615	-0.0545211	0.0545211	-0.0052266	0.0052266	-0.233283	0.233283	0.247004	0.247004	0.00437159	0.00437159
V1.CD32-4_GL0046695	mpro	Molecular chaperone DnaK (HSP70)(4614)	Posttranslational modification, protein turnover, chaperones	Firmicutes	Eubacterium	0.118616	0.118616	0.152986	0.152986	0.0579753	0.0579753	-0.701516	0.701516	0.246387	0.246387	-0.000693853	0.000693853
V1.CD7-0-PN_GL0024967	mpro	AICAR transformylase/IMP cyclohydrolase PurH(2212)	Nucleotide transport and metabolism	unknown	unknown	-0.551842	0.551842	0.0235895	0.0235895	0.363487	0.363487	-0.0397826	0.0397826	0.24443	0.24443	-0.00148119	0.00148119
MH0136_GL0026411	mpro	3-hydroxyacyl-CoA dehydrogenase(1268)	Lipid transport and metabolism	Firmicutes	Faecalibacterium	0.508874	0.508874	-0.00786927	0.00786927	0.0665508	0.0665508	0.0743224	0.0743224	-0.243975	0.243975	-0.000347362	0.000347362
f__Veillonellaceae	clade			Firmicutes		-0.011524	0.011524	-0.105478	0.105478	-0.116592	0.116592	-0.287242	0.287242	0.243495	0.243495	-0.197831	0.197831
MH0086_GL0054581	mpro	Pyruvate-formate lyase(4465)	Energy production and conversion	Firmicutes	unknown	1.38995	1.38995	-0.101617	0.101617	-0.135003	0.135003	-0.0947389	0.0947389	0.24263	0.24263	-0.000455415	0.000455415
MH0457_GL0302561	mpro	Purine-nucleoside phosphorylase(1120)	Nucleotide transport and metabolism	Firmicutes	Faecalibacterium	0.155196	0.155196	0.596029	0.596029	0.000901822	0.000901822	-0.354861	0.354861	-0.241386	0.241386	-0.000413711	0.000413711
f__Clostridiaceae	clade			Firmicutes		-0.314663	0.314663	0.326146	0.326146	-0.0325273	0.0325273	0.439905	0.439905	0.240105	0.240105	-0.624247	0.624247
g__Bacteroides..s__..otu__577170	clade			Bacteroidetes		0.337287	0.337287	-0.00256553	0.00256553	0.0502221	0.0502221	-0.0209365	0.0209365	0.239427	0.239427	0.441187	0.441187
V1.CD44-0_GL0020516	mpro	Molecular chaperone DnaK (HSP70)(4614)	Posttranslational modification, protein turnover, chaperones	other	Sutterella	-0.455304	0.455304	0.428927	0.428927	-0.0208811	0.0208811	-0.676174	0.676174	-0.23866	0.23866	-0.0006762	0.0006762
V1.CD53-0_GL0047289	mpro	Aspartate-semialdehyde dehydrogenase(2133)	Amino acid transport and metabolism	Firmicutes	Ruminococcus	-0.263921	0.263921	-0.299627	0.299627	0.00539163	0.00539163	0.701872	0.701872	-0.237068	0.237068	0.00027435	0.00027435
MH0438_GL0034965	mpro	Malate/lactate dehydrogenase(2438)	Energy production and conversion	Bacteroidetes	Bacteroides	0.519933	0.519933	-0.238585	0.238585	-0.388599	0.388599	0.817584	0.817584	-0.236942	0.236942	0.000172145	0.000172145
O2.UC8-1_GL0069044	mpro	Sugar or nucleoside kinase, ribokinase family(8150)	Carbohydrate transport and metabolism	Firmicutes	Faecalibacterium	0.0624004	0.0624004	0.00168804	0.00168804	0.000666335	0.000666335	-0.34341	0.34341	0.236283	0.236283	-0.00147021	0.00147021
MH0041_GL0005567	mpro	Glutamate dehydrogenase/leucine dehydrogenase(2586)	Amino acid transport and metabolism	Bacteroidetes	Bacteroides	0.0801934	0.0801934	0.329344	0.329344	0.3406	0.3406	0.0282722	0.0282722	-0.236191	0.236191	0.00055622	0.00055622
CBPA2	hpro	Carboxypeptidase A2		Human		-0.393698	0.393698	0.0119265	0.0119265	0.195833	0.195833	0.447727	0.447727	0.235826	0.235826	0.000477876	0.000477876
MH0086_GL0043198	mpro	Uncharacterized conserved protein, UPF0210 family(1517)	Cell cycle control, cell division, chromosome partitioning	Firmicutes	Ruminococcus	-0.189267	0.189267	-0.754834	0.754834	0.23755	0.23755	0.0198655	0.0198655	0.235658	0.235658	-0.00108368	0.00108368
NLM017_GL0071276	mpro	Phosphoenolpyruvate carboxykinase, ATP-dependent(1458)	Energy production and conversion	Firmicutes	Eubacterium	-0.277554	0.277554	0.0241334	0.0241334	-0.161296	0.161296	0.263985	0.263985	0.235304	0.235304	-4.79498e-05	4.79498e-05
MH0002_GL0066922	mpro	AICAR transformylase/IMP cyclohydrolase PurH(2212)	Nucleotide transport and metabolism	Bacteroidetes	Bacteroides	0.352486	0.352486	-0.134591	0.134591	-0.0689557	0.0689557	-0.266641	0.266641	0.232809	0.232809	0.000715258	0.000715258
MH0086_GL0054537	mpro	ABC-type sugar transport system, periplasmic component, contains N-terminal xre family HTH domain(4787)	Carbohydrate transport and metabolism	unknown	unknown	-0.0354561	0.0354561	-0.0580093	0.0580093	-0.00454468	0.00454468	-0.0774867	0.0774867	-0.232341	0.232341	0.000228445	0.000228445
MH0193_GL0063918	mpro	Glucuronate isomerase(1142)	Carbohydrate transport and metabolism	Bacteroidetes	unknown	0.255504	0.255504	-0.0177585	0.0177585	-0.0747453	0.0747453	0.562405	0.562405	-0.231377	0.231377	-0.001007	0.001007
NOM025_GL0037148	mpro	ABC-type glycerol-3-phosphate transport system, periplasmic component(15818)	Carbohydrate transport and metabolism	Firmicutes	Faecalibacterium	-0.558928	0.558928	-0.409015	0.409015	0.114446	0.114446	-0.234118	0.234118	0.231108	0.231108	0.000141919	0.000141919
MH0323_GL0027900	mpro	Polyribonucleotide nucleotidyltransferase (polynucleotide phosphorylase)(3082)	Translation, ribosomal structure and biogenesis	Bacteroidetes	unknown	-0.0450365	0.0450365	0.41622	0.41622	-0.203475	0.203475	-0.482694	0.482694	0.231032	0.231032	0.000358499	0.000358499
MH0378_GL0168285	mpro	Maltose-binding periplasmic protein MalE(1519)	Carbohydrate transport and metabolism	unknown	unknown	-0.240834	0.240834	0.0163416	0.0163416	-0.0827209	0.0827209	-0.155099	0.155099	-0.229675	0.229675	4.78433e-06	4.78433e-06
MH0157_GL0087463	mpro	DNA-binding response regulator, OmpR family, contains REC and winged-helix (wHTH) domain(25250)	Signal transduction mechanisms	Bacteroidetes	Prevotella	0.122491	0.122491	-0.113956	0.113956	-0.0149986	0.0149986	-0.134743	0.134743	0.22876	0.22876	0.000937591	0.000937591
MH0061_GL0053327	mpro			Bacteroidetes	Bacteroides	-0.119293	0.119293	0.031466	0.031466	0.107475	0.107475	0.396036	0.396036	-0.22865	0.22865	-0.000826393	0.000826393
g__Blautia..s__..otu__364164	clade			Firmicutes		-0.572785	0.572785	-0.100819	0.100819	0.00283532	0.00283532	0.100688	0.100688	-0.228367	0.228367	2.51118	2.51118
MH0175_GL0118970	mpro	Phosphoenolpyruvate carboxykinase, ATP-dependent(1458)	Energy production and conversion	unknown	unknown	0.231185	0.231185	-0.765844	0.765844	-0.0583289	0.0583289	-0.37644	0.37644	0.22762	0.22762	0.000162053	0.000162053
MH0002_GL0049970	mpro	L-arabinose isomerase(670)	Carbohydrate transport and metabolism	Firmicutes	unknown	1.02511	1.02511	-0.0230365	0.0230365	0.308459	0.308459	-0.0251226	0.0251226	-0.226758	0.226758	-0.00119694	0.00119694
f__Clostridiaceae..g__..s__..otu__321796	clade			Firmicutes		0.933394	0.933394	0.117965	0.117965	-0.0879194	0.0879194	-0.490617	0.490617	0.226755	0.226755	-1.49534	1.49534
g__Faecalibacterium..s__prausnitzii..otu__554436	clade			Firmicutes		0.921831	0.921831	0.0155355	0.0155355	-0.0971497	0.0971497	-0.143037	0.143037	0.226159	0.226159	0.31606	0.31606
ALBU	hpro	Serum albumin		Human		0.19744	0.19744	-0.50237	0.50237	0.580395	0.580395	-0.525895	0.525895	0.223441	0.223441	-9.33095e-05	9.33095e-05
T2D-12A_GL0045214	mpro			Firmicutes	Clostridium	-0.223526	0.223526	-0.195271	0.195271	-0.230764	0.230764	-0.604389	0.604389	0.223033	0.223033	-5.83168e-05	5.83168e-05
CDHR5	hpro	Cadherin-related family member 5		Human		-0.77939	0.77939	0.643169	0.643169	1.037	1.037	0.223828	0.223828	-0.222213	0.222213	0.000765317	0.000765317
MH0069_GL0029868	mpro	Cysteine synthase(2847)	Amino acid transport and metabolism	Firmicutes	unknown	1.27208	1.27208	0.172021	0.172021	0.161693	0.161693	0.0513121	0.0513121	-0.221032	0.221032	0.00054937	0.00054937
MH0086_GL0070801	mpro	Formyltetrahydrofolate synthetase(2402)	Nucleotide transport and metabolism	Firmicutes	Ruminococcus	0.526625	0.526625	-1.45331	1.45331	0.0833928	0.0833928	0.935067	0.935067	-0.220627	0.220627	-0.00130418	0.00130418
V1.UC46-0_GL0149592	mpro			Firmicutes	Ruminococcus	-0.0444254	0.0444254	-1.31231	1.31231	0.207552	0.207552	-0.0121919	0.0121919	-0.220398	0.220398	-0.00120152	0.00120152
V1.CD52-0_GL0095458	mpro			unknown	unknown	-0.696512	0.696512	-0.573578	0.573578	0.207508	0.207508	-0.0211842	0.0211842	-0.219284	0.219284	-0.00129912	0.00129912
N040A_GL0032987	mpro	Chaperonin GroEL (HSP60 family)(2675)	Posttranslational modification, protein turnover, chaperones	Bacteroidetes	Bacteroides	0.649178	0.649178	-0.496473	0.496473	0.0924345	0.0924345	0.334211	0.334211	-0.218594	0.218594	0.00295496	0.00295496
DLM010_GL0077959	mpro	Glyceraldehyde-3-phosphate dehydrogenase/erythrose-4-phosphate dehydrogenase(2333)	Carbohydrate transport and metabolism	Firmicutes	Blautia	0.313712	0.313712	-0.507472	0.507472	-0.608297	0.608297	-0.196142	0.196142	0.218434	0.218434	0.000504591	0.000504591
MH0195_GL0092683	mpro	S-adenosylhomocysteine hydrolase(659)	Coenzyme transport and metabolism	Bacteroidetes	Bacteroides	0.481184	0.481184	0.254404	0.254404	-0.377476	0.377476	0.420814	0.420814	-0.218285	0.218285	-0.00161942	0.00161942
SZEY-69A_GL0070022	mpro	Uncharacterized conserved protein YjdB, contains Ig-like domain(27387)	General function prediction only	unknown	unknown	0.436266	0.436266	-0.0560183	0.0560183	0.0769763	0.0769763	-0.0372472	0.0372472	0.217809	0.217809	-0.00123529	0.00123529
MH0157_GL0012420	mpro	Fructose/tagatose bisphosphate aldolase(3616)	Carbohydrate transport and metabolism	Firmicutes	Eubacterium	1.08129	1.08129	-0.0197159	0.0197159	-0.103941	0.103941	-0.111205	0.111205	-0.216506	0.216506	0.00228489	0.00228489
MH0122_GL0098463	mpro	Translation elongation factor EF-Tu, a GTPase(2272)	Translation, ribosomal structure and biogenesis	Firmicutes	unknown	-0.144552	0.144552	-0.0718475	0.0718475	-0.388998	0.388998	-0.385841	0.385841	-0.216494	0.216494	-0.000563549	0.000563549
MH0150_GL0091599	mpro	ABC-type xylose transport system, periplasmic component(416)	Carbohydrate transport and metabolism	Firmicutes	Ruminococcus	-0.262697	0.262697	-1.03906	1.03906	-0.12978	0.12978	0.132639	0.132639	0.216382	0.216382	-0.000274817	0.000274817
g__Adlercreutzia..s__..otu__198774	clade			Actinobacteria		1.765	1.765	0.0211236	0.0211236	0.0811578	0.0811578	-0.0617639	0.0617639	-0.216123	0.216123	1.13746	1.13746
N035A_GL0029628	mpro	Phosphoenolpyruvate carboxykinase, ATP-dependent(1458)	Energy production and conversion	Bacteroidetes	Bacteroides	-0.661555	0.661555	-0.024919	0.024919	-0.222817	0.222817	0.251448	0.251448	-0.215504	0.215504	0.000911068	0.000911068
IGHA1	hpro	Immunoglobulin heavy constant alpha 1		Human		-0.473525	0.473525	0.0095555	0.0095555	0.302555	0.302555	-0.045976	0.045976	0.215048	0.215048	0.000614642	0.000614642
MH0239_GL0104769	mpro	Glutamate dehydrogenase/leucine dehydrogenase(2586)	Amino acid transport and metabolism	Firmicutes	unknown	0.0705875	0.0705875	0.0881161	0.0881161	0.515793	0.515793	0.0486202	0.0486202	-0.214165	0.214165	-0.000452961	0.000452961
O2.UC19-2_GL0094248	mpro	Tetratricopeptide (TPR) repeat(13357)	General function prediction only	Bacteroidetes	Bacteroides	0.464125	0.464125	-0.0346074	0.0346074	-0.257165	0.257165	1.22048	1.22048	-0.214013	0.214013	0.000106085	0.000106085
MH0384_GL0181420	mpro	ABC-type oligopeptide transport system, periplasmic component(3057)	Amino acid transport and metabolism	Firmicutes	Faecalibacterium	-0.833002	0.833002	-0.458968	0.458968	-0.140566	0.140566	-0.0711351	0.0711351	0.213325	0.213325	-0.00104586	0.00104586
MH0092_GL0088682	mpro	Fructoselysine-6-P-deglycase FrlB and related proteins with duplicated sugar isomerase (SIS) domain(802)	Cell wall/membrane/envelope biogenesis	Firmicutes	Ruminococcus	0.471672	0.471672	-0.957559	0.957559	0.19725	0.19725	0.0832642	0.0832642	0.213088	0.213088	-0.000900063	0.000900063
REG1A	hpro	Lithostathine-1-alpha		Human		-0.624158	0.624158	0.28187	0.28187	-0.109309	0.109309	0.0280645	0.0280645	-0.210303	0.210303	0.000377582	0.000377582
V1.CD38-0_GL0159648	mpro	NDP-sugar pyrophosphorylase, includes eIF-2Bgamma, eIF-2Bepsilon, and LPS biosynthesis proteins(4058)	Cell wall/membrane/envelope biogenesis	Bacteroidetes	Bacteroides	0.389818	0.389818	-0.019793	0.019793	-0.0150488	0.0150488	0.0720565	0.0720565	0.210018	0.210018	-0.00130653	0.00130653
MH0413_GL0006546	mpro	Alpha-L-arabinofuranosidase(2217)	Carbohydrate transport and metabolism	Bacteroidetes	Bacteroides	-0.11777	0.11777	-0.334943	0.334943	0.0302005	0.0302005	0.883341	0.883341	0.208853	0.208853	-0.000812381	0.000812381
MH0326_GL0148847	mpro	Translation elongation factor EF-G, a GTPase(5433)	Translation, ribosomal structure and biogenesis	Firmicutes	Eubacterium	1.44828	1.44828	-0.652706	0.652706	-0.171996	0.171996	-0.362458	0.362458	0.208011	0.208011	-7.22276e-05	7.22276e-05
MH0284_GL0047781	mpro	3-phosphoglycerate kinase(2251)	Carbohydrate transport and metabolism	Firmicutes	Faecalibacterium	0.282555	0.282555	-0.122025	0.122025	0.122728	0.122728	0.00227377	0.00227377	0.207788	0.207788	-0.000859735	0.000859735
MH0264_GL0060805	mpro	L-fucose isomerase or related protein(2583)	Carbohydrate transport and metabolism	Bacteroidetes	unknown	-0.0229125	0.0229125	0.0306493	0.0306493	0.222525	0.222525	0.16598	0.16598	0.207467	0.207467	0.000819457	0.000819457
KCRU	hpro	Creatine kinase U-type, mitochondrial		Human		-0.0150515	0.0150515	-0.185148	0.185148	0.285489	0.285489	0.34959	0.34959	0.207167	0.207167	0.00121514	0.00121514
V1.CD3-3-PN_GL0069790	mpro	Phosphoenolpyruvate carboxykinase, ATP-dependent(1458)	Energy production and conversion	Bacteroidetes	Bacteroides	0.446962	0.446962	-0.19001	0.19001	-0.309013	0.309013	0.191063	0.191063	-0.206801	0.206801	-0.00129326	0.00129326
MH0003_GL0005194	mpro	Translation elongation factor EF-Tu, a GTPase(2272)	Translation, ribosomal structure and biogenesis	Firmicutes	Ruminococcus	1.16982	1.16982	-0.583109	0.583109	-0.195855	0.195855	0.715883	0.715883	-0.206398	0.206398	0.00126154	0.00126154
f__Lachnospiraceae..g__..s__..otu__347639	clade			Firmicutes		0.246035	0.246035	0.0543729	0.0543729	-0.160779	0.160779	0.152748	0.152748	0.202941	0.202941	0.611171	0.611171
f__Lachnospiraceae..g__..s__..otu__369182	clade			Firmicutes		2.71375	2.71375	0.141744	0.141744	0.0570398	0.0570398	-0.771385	0.771385	-0.201979	0.201979	-0.470009	0.470009
DLM023_GL0079266	mpro	Glucan-binding domain (YG repeat)(10174)	Carbohydrate transport and metabolism	unknown	unknown	-0.152876	0.152876	-0.00435217	0.00435217	-0.0811845	0.0811845	-0.399284	0.399284	-0.20159	0.20159	-0.00104694	0.00104694
MH0012_GL0089216	mpro	Phosphoenolpyruvate carboxykinase, ATP-dependent(1458)	Energy production and conversion	Firmicutes	Faecalibacterium	0.755162	0.755162	-0.04808	0.04808	-0.172217	0.172217	-0.132788	0.132788	0.201252	0.201252	-0.000954648	0.000954648
KV320	hpro	Immunoglobulin kappa variable 3-20		Human		-1.65697	1.65697	-0.0984956	0.0984956	0.545674	0.545674	0.0387779	0.0387779	-0.199914	0.199914	0.000404056	0.000404056
MH0086_GL0091030	mpro	ABC-type glycerol-3-phosphate transport system, periplasmic component(15818)	Carbohydrate transport and metabolism	unknown	unknown	-0.0799643	0.0799643	-0.0857591	0.0857591	0.10125	0.10125	0.186343	0.186343	-0.198918	0.198918	0.000115333	0.000115333
V1.FI24_GL0034549	mpro	Rubrerythrin(4121)	Energy production and conversion	Firmicutes	Roseburia	0.407789	0.407789	-0.0481837	0.0481837	0.390227	0.390227	0.343385	0.343385	0.198242	0.198242	-0.00149487	0.00149487
MH0161_GL0134265	mpro	ABC-type glycerol-3-phosphate transport system, periplasmic component(15818)	Carbohydrate transport and metabolism	Firmicutes	Faecalibacterium	-0.154674	0.154674	-0.150757	0.150757	0.0207256	0.0207256	-0.727781	0.727781	-0.197543	0.197543	0.000540907	0.000540907
A0A075B6R9	hpro	Immunoglobulin kappa variable 2D-24		Human		-1.54202	1.54202	0.0112559	0.0112559	0.547471	0.547471	-0.0173121	0.0173121	0.196977	0.196977	-0.000368713	0.000368713
V1.FI24_GL0051477	mpro	Phosphoenolpyruvate carboxykinase, ATP-dependent(1458)	Energy production and conversion	Firmicutes	Selenomonas	-0.108399	0.108399	0.0433569	0.0433569	-0.484293	0.484293	-0.0964765	0.0964765	-0.195476	0.195476	-0.00120408	0.00120408
BGI-17A_GL0074145	mpro	Phosphoribosylaminoimidazole-succinocarboxamide synthase(1792)	Nucleotide transport and metabolism	Bacteroidetes	Bacteroides	0.556654	0.556654	-0.321886	0.321886	0.221668	0.221668	0.234881	0.234881	-0.194956	0.194956	0.000509098	0.000509098
NLM031_GL0077743	mpro	Polyribonucleotide nucleotidyltransferase (polynucleotide phosphorylase)(3082)	Translation, ribosomal structure and biogenesis	Firmicutes	Faecalibacterium	0.275166	0.275166	-0.00206911	0.00206911	-0.455148	0.455148	-0.202456	0.202456	0.194567	0.194567	-0.000700602	0.000700602
O2.UC19-1_GL0002247	mpro	L-fucose mutarotase/ribose pyranase, RbsD/FucU family(419)	Carbohydrate transport and metabolism	Firmicutes	Blautia	0.228063	0.228063	-0.524233	0.524233	-0.197554	0.197554	-0.0268198	0.0268198	0.193291	0.193291	-0.000493352	0.000493352
MH0053_GL0022407	mpro	Ribosomal protein L7/L12(1565)	Translation, ribosomal structure and biogenesis	Firmicutes	Coprococcus	0.0972329	0.0972329	-0.553292	0.553292	-0.217378	0.217378	-0.0695911	0.0695911	-0.193069	0.193069	-0.000674006	0.000674006
MH0086_GL0023405	mpro	Basic membrane lipoprotein Med, periplasmic binding protein (PBP1-ABC) superfamily(2696)	Cell wall/membrane/envelope biogenesis	Firmicutes	Ruminococcus	0.234991	0.234991	-1.05525	1.05525	0.0626312	0.0626312	-0.137674	0.137674	-0.192699	0.192699	-0.000213274	0.000213274
MH0039_GL0029054	mpro	Acyl carrier protein(4029)	Secondary metabolites biosynthesis, transport and catabolism	Bacteroidetes	Alistipes	0.654392	0.654392	-0.125936	0.125936	0.270357	0.270357	0.0587061	0.0587061	-0.192661	0.192661	-0.000732376	0.000732376
MH0020_GL0070779	mpro	Rubrerythrin(4121)	Energy production and conversion	Bacteroidetes	Bacteroides	0.0146658	0.0146658	-0.215131	0.215131	0.010586	0.010586	0.0371428	0.0371428	-0.192337	0.192337	-0.000729421	0.000729421
T2D-133A_GL0005476	mpro	Molecular chaperone DnaK (HSP70)(4614)	Posttranslational modification, protein turnover, chaperones	Firmicutes	Roseburia	0.237402	0.237402	-0.218112	0.218112	-0.124264	0.124264	-0.44399	0.44399	-0.191811	0.191811	4.14705e-05	4.14705e-05
MH0222_GL0162119	mpro	Alpha-glucosidase, glycosyl hydrolase family GH31(4451)	Carbohydrate transport and metabolism	Bacteroidetes	unknown	0.0482045	0.0482045	0.0370108	0.0370108	-0.324847	0.324847	0.0689316	0.0689316	-0.19172	0.19172	0.000730488	0.000730488
V1.FI29_GL0058202	mpro	Rubrerythrin(4121)	Energy production and conversion	Firmicutes	Eubacterium	0.732253	0.732253	-1.14344	1.14344	-0.0741523	0.0741523	0.564162	0.564162	0.191662	0.191662	-0.000118593	0.000118593
MH0367_GL0050319	mpro	Rubrerythrin(4121)	Energy production and conversion	Firmicutes	Clostridium	0.927575	0.927575	-0.347418	0.347418	0.0312492	0.0312492	0.360823	0.360823	-0.19154	0.19154	0.000105203	0.000105203
MH0421_GL0102304	mpro	Translation elongation factor EF-Tu, a GTPase(2272)	Translation, ribosomal structure and biogenesis	Firmicutes	Eubacterium	0.532525	0.532525	-0.0176491	0.0176491	-0.082106	0.082106	0.00427137	0.00427137	-0.190967	0.190967	-0.000290738	0.000290738
g__Dialister..s__..otu__535901	clade			Firmicutes		1.54374	1.54374	0.249609	0.249609	0.0284318	0.0284318	0.200878	0.200878	0.19092	0.19092	-1.16067	1.16067
V1.FI14_GL0082769	mpro	Lactate dehydrogenase or related 2-hydroxyacid dehydrogenase(4350)	General function prediction only	Bacteroidetes	Bacteroides	0.219817	0.219817	0.011837	0.011837	-0.0491981	0.0491981	0.695174	0.695174	-0.19071	0.19071	0.000884999	0.000884999
MH0022_GL0023576	mpro	Triosephosphate isomerase(2381)	Carbohydrate transport and metabolism	Firmicutes	Eubacterium	0.547115	0.547115	0.0292172	0.0292172	-0.0225439	0.0225439	-0.456114	0.456114	-0.18929	0.18929	0.000653818	0.000653818
MH0198_GL0051005	mpro	Ribosomal protein L7/L12(1565)	Translation, ribosomal structure and biogenesis	unknown	unknown	0.102459	0.102459	-0.0342404	0.0342404	0.123712	0.123712	-0.990839	0.990839	0.188111	0.188111	0.00109573	0.00109573
V1.CD3-0-PN_GL0013935	mpro	L-fucose isomerase or related protein(2583)	Carbohydrate transport and metabolism	Firmicutes	unknown	0.306088	0.306088	-0.957922	0.957922	0.491959	0.491959	-0.103471	0.103471	0.187721	0.187721	0.000710294	0.000710294
MH0120_GL0016819	mpro	Periplasmic chaperone for outer membrane proteins, Skp family(1502)	Posttranslational modification, protein turnover, chaperones	Bacteroidetes	Bacteroides	0.0808563	0.0808563	0.0408576	0.0408576	-0.404904	0.404904	0.166044	0.166044	-0.187491	0.187491	-0.000589398	0.000589398
MH0002_GL0076430	mpro	Glycine cleavage system T protein (aminomethyltransferase)(872)	Amino acid transport and metabolism	Bacteroidetes	Bacteroides	0.671796	0.671796	-0.00668729	0.00668729	0.112315	0.112315	0.145128	0.145128	-0.187349	0.187349	0.000189369	0.000189369
f__Coriobacteriaceae..g__..s__	clade			Actinobacteria		0.288777	0.288777	0.0527269	0.0527269	0.232696	0.232696	-0.279014	0.279014	-0.184803	0.184803	0.371635	0.371635
MH0142_GL0051559	mpro	Tryptophanase(383)	Amino acid transport and metabolism	Firmicutes	unknown	0.751979	0.751979	-0.635867	0.635867	0.0959553	0.0959553	0.0779954	0.0779954	-0.184762	0.184762	0.000294156	0.000294156
MH0333_GL0069706	mpro	Cobalamin biosynthesis protein CbiK, Co2+ chelatase(1154)	Coenzyme transport and metabolism	Firmicutes	Ruminococcus	0.407291	0.407291	-1.87467	1.87467	0.287358	0.287358	-0.225163	0.225163	-0.18438	0.18438	-0.000917511	0.000917511
g__Bacteroides..s__..otu__589277	clade			Bacteroidetes		1.85694	1.85694	-0.0927138	0.0927138	-0.0935749	0.0935749	0.382252	0.382252	0.18424	0.18424	1.00822	1.00822
MH0006_GL0204756	mpro	ABC-type oligopeptide transport system, periplasmic component(3057)	Amino acid transport and metabolism	unknown	unknown	0.15442	0.15442	0.272382	0.272382	-0.0493927	0.0493927	-0.454954	0.454954	-0.183731	0.183731	-0.00057934	0.00057934
O2.UC59-0_GL0107330	mpro	Flagellin and related hook-associated protein FlgL(3044)	Cell motility	Firmicutes	Roseburia	0.759606	0.759606	0.0173308	0.0173308	0.204313	0.204313	0.0275476	0.0275476	-0.183552	0.183552	-0.000132748	0.000132748
ZG16	hpro	Zymogen granule membrane protein 16		Human		0.047611	0.047611	-0.187759	0.187759	-0.27817	0.27817	0.251211	0.251211	0.183495	0.183495	0.000213338	0.000213338
MH0268_GL0163709	mpro			Firmicutes	unknown	-0.0164767	0.0164767	-0.204825	0.204825	-0.190909	0.190909	-0.661768	0.661768	0.183118	0.183118	-0.00151252	0.00151252
N089A_GL0114097	mpro	ABC-type glycerol-3-phosphate transport system, periplasmic component(15818)	Carbohydrate transport and metabolism	Firmicutes	Faecalibacterium	0.0793756	0.0793756	0.285603	0.285603	0.327465	0.327465	-0.191248	0.191248	-0.182985	0.182985	0.000246048	0.000246048
f__Ruminococcaceae..g__..s__..otu__850066	clade			Firmicutes		1.67465	1.67465	0.00605701	0.00605701	-0.0417817	0.0417817	-0.0251801	0.0251801	-0.182621	0.182621	-0.553729	0.553729
MH0141_GL0037895	mpro	Xylose isomerase(482)	Carbohydrate transport and metabolism	Bacteroidetes	Bacteroides	-0.410053	0.410053	-0.0625752	0.0625752	-0.0629402	0.0629402	0.0898959	0.0898959	-0.181728	0.181728	-0.00186219	0.00186219
f__Lachnospiraceae..g__..s__..otu__975306	clade			Firmicutes		1.81007	1.81007	0.637072	0.637072	-0.0866979	0.0866979	0.363128	0.363128	0.180567	0.180567	1.9844	1.9844
MH0147_GL0076795	mpro	Phosphoenolpyruvate carboxykinase, ATP-dependent(1458)	Energy production and conversion	Bacteroidetes	unknown	-0.516645	0.516645	0.226484	0.226484	-0.263256	0.263256	0.401619	0.401619	-0.179909	0.179909	-0.000610059	0.000610059
O2.UC34-2_GL0040407	mpro	Cysteine synthase(2847)	Amino acid transport and metabolism	Firmicutes	Faecalibacterium	0.36355	0.36355	-0.466618	0.466618	-0.172747	0.172747	0.0724138	0.0724138	-0.179461	0.179461	0.000188088	0.000188088
NOM029_GL0058604	mpro	Glutamate dehydrogenase/leucine dehydrogenase(2586)	Amino acid transport and metabolism	other	Escherichia	0.339691	0.339691	-0.0979268	0.0979268	-0.0340482	0.0340482	-0.149191	0.149191	-0.179388	0.179388	-0.00126481	0.00126481
MH0006_GL0124546	mpro	Glucose-6-phosphate isomerase(2605)	Carbohydrate transport and metabolism	Firmicutes	Ruminococcus	-0.226737	0.226737	-1.5368	1.5368	0.197274	0.197274	-0.0177893	0.0177893	0.17915	0.17915	-0.00106476	0.00106476
o__Clostridiales..f__..g__..s__	clade			Firmicutes		1.1102	1.1102	0.218718	0.218718	0.00825356	0.00825356	0.775716	0.775716	0.179109	0.179109	-0.103215	0.103215
MH0139_GL0047314	mpro	ABC-type glycerol-3-phosphate transport system, periplasmic component(15818)	Carbohydrate transport and metabolism	Firmicutes	Roseburia	-0.482531	0.482531	-0.027604	0.027604	0.292361	0.292361	0.00203185	0.00203185	-0.177803	0.177803	-9.28515e-05	9.28515e-05
MH0149_GL0094229	mpro	Phosphoenolpyruvate-protein kinase (PTS system EI component in bacteria)(4879)	Carbohydrate transport and metabolism	Firmicutes	Faecalibacterium	1.128	1.128	-0.564494	0.564494	0.0369547	0.0369547	-0.196313	0.196313	-0.177514	0.177514	0.000280282	0.000280282
MH0192_GL0148457	mpro	CBS domain(3150)	Signal transduction mechanisms	Firmicutes	Faecalibacterium	0.364841	0.364841	-0.525935	0.525935	-0.232507	0.232507	-0.0152488	0.0152488	-0.176257	0.176257	-0.00142347	0.00142347
V1.UC50-1_GL0140725	mpro	Translation elongation factor EF-G, a GTPase(5433)	Translation, ribosomal structure and biogenesis	unknown	unknown	0.245556	0.245556	-0.605963	0.605963	-0.0686464	0.0686464	-0.363491	0.363491	0.176037	0.176037	0.000134399	0.000134399
g__Blautia..s__..otu__1078587	clade			Firmicutes		-0.709615	0.709615	-0.0836826	0.0836826	-0.00353941	0.00353941	-0.0702782	0.0702782	-0.175419	0.175419	2.00297	2.00297
T2D-112A_GL0017484	mpro	Glutamate dehydrogenase/leucine dehydrogenase(2586)	Amino acid transport and metabolism	unknown	unknown	0.591847	0.591847	-0.0104804	0.0104804	0.425722	0.425722	-0.188383	0.188383	-0.173786	0.173786	-0.00189205	0.00189205
T2D-2A_GL0041562	mpro	Predicted glycosyl hydrolase, GH43/DUF377 family(1387)	Carbohydrate transport and metabolism	unknown	unknown	0.552083	0.552083	0.124098	0.124098	0.197932	0.197932	-0.886388	0.886388	0.171299	0.171299	-0.000181274	0.000181274
T2D-132A_GL0090457	mpro	Polyribonucleotide nucleotidyltransferase (polynucleotide phosphorylase)(3082)	Translation, ribosomal structure and biogenesis	unknown	unknown	-0.337563	0.337563	0.0245332	0.0245332	-0.682358	0.682358	-0.107904	0.107904	-0.168183	0.168183	-0.000196995	0.000196995
V1.CD2-0-PN_GL0061587	mpro	ABC-type glycerol-3-phosphate transport system, periplasmic component(15818)	Carbohydrate transport and metabolism	Firmicutes	Faecalibacterium	-0.390388	0.390388	-0.114065	0.114065	0.0811251	0.0811251	0.0501603	0.0501603	-0.16812	0.16812	-0.000605713	0.000605713
O2.UC48-0_GL0163238	mpro	Negative regulator of GroEL, contains thioredoxin-like and TPR-like domains(3725)	Posttranslational modification, protein turnover, chaperones	unknown	unknown	0.821683	0.821683	-0.360969	0.360969	0.0887825	0.0887825	-0.611232	0.611232	0.167608	0.167608	-0.0001049	0.0001049
MH0139_GL0090283	mpro	Fructose/tagatose bisphosphate aldolase(3616)	Carbohydrate transport and metabolism	Firmicutes	Faecalibacterium	0.157892	0.157892	-0.749302	0.749302	-0.237516	0.237516	-0.0834223	0.0834223	-0.16757	0.16757	0.000842035	0.000842035
435590.BVU_2041	mpro	Predicted dehydrogenase(10872)	General function prediction only	Bacteroidetes	Bacteroides	0.109052	0.109052	0.223966	0.223966	0.569756	0.569756	0.710492	0.710492	-0.167428	0.167428	-0.000500906	0.000500906
V1.UC50-1_GL0065990	mpro	Phosphoenolpyruvate carboxykinase, ATP-dependent(1458)	Energy production and conversion	Firmicutes	unknown	-0.0304838	0.0304838	0.0339002	0.0339002	-0.543032	0.543032	-0.427262	0.427262	-0.167047	0.167047	-0.000640632	0.000640632
g__SMB53..s__..otu__712677	clade			Firmicutes		0.810286	0.810286	0.103714	0.103714	-0.0047966	0.0047966	0.0418534	0.0418534	0.16693	0.16693	-2.00079	2.00079
V1.CD40-0_GL0196721	mpro	ABC-type glycerol-3-phosphate transport system, periplasmic component(15818)	Carbohydrate transport and metabolism	Firmicutes	unknown	0.0405773	0.0405773	-0.420766	0.420766	0.267379	0.267379	-0.0840797	0.0840797	-0.165975	0.165975	-3.57679e-05	3.57679e-05
KV315	hpro	Immunoglobulin kappa variable 3-15		Human		-1.30343	1.30343	0.000495419	0.000495419	0.122492	0.122492	0.0626515	0.0626515	-0.165885	0.165885	0.000158468	0.000158468
V1.CD7-0-PN_GL0031631	mpro	Inorganic pyrophosphatase(974)	Inorganic ion transport and metabolism	Actinobacteria	Bifidobacterium	-0.174332	0.174332	-0.217435	0.217435	-0.0484084	0.0484084	0.117052	0.117052	0.16579	0.16579	-0.000590553	0.000590553
CEAM5	hpro	Carcinoembryonic antigen-related cell adhesion molecule 5		Human		-0.578836	0.578836	0.349442	0.349442	0.524881	0.524881	-0.0757042	0.0757042	-0.165766	0.165766	0.000107963	0.000107963
O2.UC15-1_GL0073124	mpro	Triosephosphate isomerase(2381)	Carbohydrate transport and metabolism	Firmicutes	Ruminococcus	0.49141	0.49141	-0.070552	0.070552	0.0402983	0.0402983	-0.266251	0.266251	0.165129	0.165129	-0.000731305	0.000731305
O2.UC50-2_GL0023975	mpro	Biopolymer transport protein ExbB/TolQ(1774)	Intracellular trafficking, secretion, and vesicular transport	Bacteroidetes	Bacteroides	0.368607	0.368607	-0.00975746	0.00975746	0.00235849	0.00235849	1.27538	1.27538	0.164732	0.164732	0.00113406	0.00113406
MH0373_GL0169978	mpro	Rubrerythrin(4121)	Energy production and conversion	Firmicutes	Pseudoflavonifractor	0.112573	0.112573	-0.574881	0.574881	0.0121763	0.0121763	0.0503986	0.0503986	-0.164203	0.164203	-0.000768133	0.000768133
V1.FI24_GL0080773	mpro	Phosphoglycerate mutase (BPG-independent, AlkP superfamily)(2439)	Carbohydrate transport and metabolism	Bacteroidetes	Prevotella	0.039658	0.039658	0.128171	0.128171	-0.0158563	0.0158563	-1.02013	1.02013	0.163472	0.163472	0.00133749	0.00133749
LIPP	hpro	Pancreatic triacylglycerol lipase		Human		-1.35654	1.35654	-0.306459	0.306459	-0.0798365	0.0798365	0.217604	0.217604	-0.162662	0.162662	0.000271824	0.000271824
g__Parabacteroides..s__distasonis..otu__578016	clade			Bacteroidetes		1.30601	1.30601	-0.0707775	0.0707775	-0.0764439	0.0764439	0.595981	0.595981	-0.162237	0.162237	1.47177	1.47177
O2.UC35-1_GL0156589	mpro	Glyceraldehyde-3-phosphate dehydrogenase/erythrose-4-phosphate dehydrogenase(2333)	Carbohydrate transport and metabolism	Bacteroidetes	Bacteroides	-0.0313539	0.0313539	-0.14263	0.14263	0.217791	0.217791	0.00191552	0.00191552	-0.161872	0.161872	0.000671019	0.000671019
MH0086_GL0010398	mpro	Glucuronate isomerase(1142)	Carbohydrate transport and metabolism	Firmicutes	Faecalibacterium	0.251823	0.251823	0.0268835	0.0268835	-0.21347	0.21347	-0.223552	0.223552	-0.161005	0.161005	-0.00187015	0.00187015
MH0078_GL0010399	mpro	Flagellin and related hook-associated protein FlgL(3044)	Cell motility	unknown	unknown	0.81812	0.81812	-0.117084	0.117084	0.511237	0.511237	0.113812	0.113812	0.160842	0.160842	-0.000212663	0.000212663
MH0400_GL0071356	mpro			Firmicutes	Ruminococcus	0.821022	0.821022	0.362568	0.362568	0.164436	0.164436	0.178101	0.178101	-0.160776	0.160776	-4.39133e-05	4.39133e-05
O2.UC4-0_GL0003543	mpro	Predicted dehydrogenase(10872)	General function prediction only	Bacteroidetes	Bacteroides	-0.0407768	0.0407768	-0.0132181	0.0132181	0.197257	0.197257	0.309748	0.309748	-0.160381	0.160381	-0.000797288	0.000797288
f__Lachnospiraceae..g__..s__..otu__321290	clade			Firmicutes		1.12439	1.12439	0.256699	0.256699	0.0357337	0.0357337	-0.0675326	0.0675326	-0.160145	0.160145	1.17525	1.17525
O2.UC47-2_GL0030333	mpro	Sugar phosphate isomerase/epimerase(6976)	Carbohydrate transport and metabolism	unknown	unknown	0.136099	0.136099	-0.0714444	0.0714444	-0.204322	0.204322	0.0318774	0.0318774	-0.160014	0.160014	-0.000150363	0.000150363
MH0114_GL0016678	mpro	Cobalamin biosynthesis protein CbiK, Co2+ chelatase(1154)	Coenzyme transport and metabolism	unknown	unknown	0.832099	0.832099	-0.0233957	0.0233957	0.0931207	0.0931207	-0.372844	0.372844	-0.159854	0.159854	-0.00109528	0.00109528
FAHD1	hpro	Acylpyruvase FAHD1, mitochondrial		Human		0.119977	0.119977	-0.0319739	0.0319739	0.474775	0.474775	0.281649	0.281649	0.159615	0.159615	-0.00106905	0.00106905
MH0039_GL0042537	mpro	Flagellin and related hook-associated protein FlgL(3044)	Cell motility	unknown	unknown	0.732825	0.732825	0.095508	0.095508	-0.427677	0.427677	-0.123632	0.123632	-0.159036	0.159036	3.44612e-05	3.44612e-05
MH0003_GL0052996	mpro			Bacteroidetes	Bacteroides	0.434629	0.434629	-0.0719705	0.0719705	0.0348805	0.0348805	1.2647	1.2647	-0.157734	0.157734	-0.000967856	0.000967856
DLF012_GL0039573	mpro	ABC-type glycerol-3-phosphate transport system, periplasmic component(15818)	Carbohydrate transport and metabolism	Firmicutes	Ruminococcus	-0.00778172	0.00778172	-1.19954	1.19954	0.216476	0.216476	0.142141	0.142141	0.155854	0.155854	-0.00153488	0.00153488
f__Enterobacteriaceae..g__..s__	clade			other		-2.02964	2.02964	-0.193557	0.193557	-0.00167758	0.00167758	-0.0259142	0.0259142	-0.155423	0.155423	-0.857028	0.857028
f__Erysipelotrichaceae..g__..s__..otu__592616	clade			Firmicutes		-0.304854	0.304854	0.454399	0.454399	0.073218	0.073218	-0.0241829	0.0241829	-0.154139	0.154139	0.143453	0.143453
NLM002_GL0025056	mpro	Glyceraldehyde-3-phosphate dehydrogenase/erythrose-4-phosphate dehydrogenase(2333)	Carbohydrate transport and metabolism	Bacteroidetes	Bacteroides	-0.476135	0.476135	-0.100008	0.100008	0.192735	0.192735	-0.633608	0.633608	0.153078	0.153078	0.000413057	0.000413057
MH0003_GL0018734	mpro	Glycosidase(7996)	Carbohydrate transport and metabolism	Firmicutes	Ruminococcus	0.996072	0.996072	0.166594	0.166594	0.342268	0.342268	0.214426	0.214426	-0.152944	0.152944	0.000365073	0.000365073
MH0287_GL0172519	mpro	Peptidyl-prolyl cis-trans isomerase (rotamase) - cyclophilin family(2866)	Posttranslational modification, protein turnover, chaperones	Firmicutes	Ruminococcus	0.0767157	0.0767157	-0.768913	0.768913	0.0212473	0.0212473	-0.0308633	0.0308633	0.152929	0.152929	-0.000652582	0.000652582
f__Coriobacteriaceae	clade			Actinobacteria		-0.667609	0.667609	-0.376298	0.376298	0.0128503	0.0128503	0.0214198	0.0214198	0.152699	0.152699	-0.591929	0.591929
MUC2	hpro	Mucin-2		Human		-0.512463	0.512463	0.656946	0.656946	0.963967	0.963967	-0.0212994	0.0212994	-0.150051	0.150051	0.000505352	0.000505352
SZEY-06A_GL0068002	mpro	Archaeal IMP cyclohydrolase(815)	Nucleotide transport and metabolism	Firmicutes	Clostridium	0.0755793	0.0755793	-0.762558	0.762558	0.0248188	0.0248188	-0.10357	0.10357	-0.14895	0.14895	-0.00133998	0.00133998
g__Blautia..s__..otu__366641	clade			Firmicutes		1.71183	1.71183	0.10785	0.10785	0.0179952	0.0179952	-0.31354	0.31354	-0.148695	0.148695	0.812948	0.812948
MH0268_GL0082510	mpro	Phosphoenolpyruvate carboxykinase, ATP-dependent(1458)	Energy production and conversion	Firmicutes	Ruminococcus	0.0658989	0.0658989	-0.384256	0.384256	-0.100115	0.100115	-0.336083	0.336083	0.148475	0.148475	0.000257167	0.000257167
V1.CD10-0_GL0022494	mpro	Rubrerythrin(4121)	Energy production and conversion	Firmicutes	Clostridium	-0.0997664	0.0997664	-0.154646	0.154646	0.374267	0.374267	0.0195602	0.0195602	0.148049	0.148049	-0.0013182	0.0013182
MEP1A	hpro	Meprin A subunit alpha		Human		-0.202154	0.202154	-0.154296	0.154296	0.48523	0.48523	0.0245589	0.0245589	-0.146386	0.146386	-0.000314614	0.000314614
MH0014_GL0120143	mpro	3-phosphoglycerate kinase(2251)	Carbohydrate transport and metabolism	Firmicutes	unknown	0.481291	0.481291	0.0413485	0.0413485	0.127735	0.127735	-0.00462082	0.00462082	-0.145977	0.145977	0.000804847	0.000804847
N085A_GL0032794	mpro	Phosphoenolpyruvate carboxykinase, ATP-dependent(1458)	Energy production and conversion	Bacteroidetes	Bacteroides	-0.00154025	0.00154025	0.0179386	0.0179386	0.256464	0.256464	0.0911577	0.0911577	-0.145969	0.145969	0.000772866	0.000772866
g__Streptococcus..s__..otu__1085832	clade			Firmicutes		-1.41475	1.41475	-0.0442302	0.0442302	-0.0992142	0.0992142	0.00472832	0.00472832	0.145698	0.145698	0.095566	0.095566
g__Dorea..s__..otu__517797	clade			Firmicutes		2.61338	2.61338	0.0440092	0.0440092	-0.00882898	0.00882898	-0.53868	0.53868	0.145414	0.145414	-0.19628	0.19628
MH0012_GL0147647	mpro	Enolase(2367)	Carbohydrate transport and metabolism	Bacteroidetes	Bacteroides	0.535319	0.535319	-0.0204536	0.0204536	-0.0136508	0.0136508	-0.0760084	0.0760084	0.144397	0.144397	0.00019107	0.00019107
MH0444_GL0073267	mpro	ABC-type glycerol-3-phosphate transport system, periplasmic component(15818)	Carbohydrate transport and metabolism	Firmicutes	Ruminococcus	0.101126	0.101126	-0.386099	0.386099	-0.120356	0.120356	-0.0624569	0.0624569	0.143995	0.143995	-0.00109025	0.00109025
MH0003_GL0042123	mpro	Polyribonucleotide nucleotidyltransferase (polynucleotide phosphorylase)(3082)	Translation, ribosomal structure and biogenesis	Bacteroidetes	Bacteroides	-0.0618838	0.0618838	0.300373	0.300373	-0.0791745	0.0791745	0.746099	0.746099	-0.143369	0.143369	0.00110571	0.00110571
V1.UC47-4_GL0074484	mpro	Glucuronate isomerase(1142)	Carbohydrate transport and metabolism	Firmicutes	Eubacterium	0.0859106	0.0859106	-0.16186	0.16186	0.0810926	0.0810926	-0.0916889	0.0916889	0.142961	0.142961	-0.00104601	0.00104601
g__Faecalibacterium..s__prausnitzii..otu__521577	clade			Firmicutes		2.00817	2.00817	-0.052703	0.052703	-0.0508461	0.0508461	-0.291081	0.291081	0.142867	0.142867	1.28012	1.28012
LV319	hpro	Immunoglobulin lambda variable 3-19		Human		-1.5575	1.5575	-0.00690801	0.00690801	0.166666	0.166666	-0.355889	0.355889	0.142546	0.142546	-0.00111381	0.00111381
f__.Mogibacteriaceae.	clade			other		1.5104	1.5104	-0.21991	0.21991	0.0494052	0.0494052	0.00946181	0.00946181	-0.142222	0.142222	-0.159059	0.159059
MH0385_GL0139779	mpro	Glutamate dehydrogenase/leucine dehydrogenase(2586)	Amino acid transport and metabolism	Firmicutes	unknown	0.420488	0.420488	-0.269099	0.269099	-0.0997364	0.0997364	0.00647718	0.00647718	-0.141434	0.141434	-0.000797791	0.000797791
MH0003_GL0005201	mpro	Maltose-binding periplasmic protein MalE(1519)	Carbohydrate transport and metabolism	Firmicutes	Ruminococcus	0.610407	0.610407	-0.0910377	0.0910377	0.19203	0.19203	0.479581	0.479581	-0.141368	0.141368	0.000334943	0.000334943
V1.FI19_GL0020438	mpro	2',3'-cyclic-nucleotide 2'-phosphodiesterase/5'- or 3'-nucleotidase, 5'-nucleotidase family(3407)	Defense mechanisms	Firmicutes	Faecalibacterium	-1.16569	1.16569	-0.0247994	0.0247994	0.357863	0.357863	-0.182811	0.182811	-0.139755	0.139755	0.000142627	0.000142627
KV401	hpro	Immunoglobulin kappa variable 4-1		Human		-2.35445	2.35445	0.0223373	0.0223373	0.498719	0.498719	0.0386272	0.0386272	-0.138337	0.138337	0.000445991	0.000445991
V1.UC14-1_GL0030683	mpro	Glutamate dehydrogenase/leucine dehydrogenase(2586)	Amino acid transport and metabolism	Actinobacteria	Slackia	0.4469	0.4469	-0.0556178	0.0556178	-0.0854393	0.0854393	-0.204666	0.204666	0.137921	0.137921	0.0002117	0.0002117
DOM025_GL0055068	mpro	Sugar or nucleoside kinase, ribokinase family(8150)	Carbohydrate transport and metabolism	Bacteroidetes	Bacteroides	0.321615	0.321615	0.183231	0.183231	-0.119927	0.119927	0.508337	0.508337	-0.137432	0.137432	0.00149319	0.00149319
MH0236_GL0074850	mpro	Transaldolase(1174)	Carbohydrate transport and metabolism	Firmicutes	Veillonella	0.086505	0.086505	-1.20206	1.20206	0.094578	0.094578	-8.43959e-05	8.43959e-05	0.136796	0.136796	-0.000932729	0.000932729
MH0227_GL0086803	mpro			Firmicutes	Faecalibacterium	0.696304	0.696304	-0.210146	0.210146	-0.117955	0.117955	-0.153713	0.153713	0.136756	0.136756	5.33023e-05	5.33023e-05
f__Lachnospiraceae..g__..s__..otu__347382	clade			Firmicutes		1.57552	1.57552	-0.0810169	0.0810169	0.00057919	0.00057919	0.349423	0.349423	-0.136488	0.136488	1.68053	1.68053
MH0122_GL0049384	mpro	ABC-type sugar transport system, periplasmic component, contains N-terminal xre family HTH domain(4787)	Carbohydrate transport and metabolism	Firmicutes	Dorea	-0.191949	0.191949	-0.0205134	0.0205134	0.0461679	0.0461679	-0.696231	0.696231	-0.136401	0.136401	-0.000856875	0.000856875
g__Faecalibacterium..s__prausnitzii..otu__515869	clade			Firmicutes		1.78293	1.78293	0.0608493	0.0608493	-0.0754903	0.0754903	-0.189129	0.189129	0.135079	0.135079	1.31485	1.31485
MH0315_GL0043311	mpro	Phosphoglycerate mutase (BPG-independent, AlkP superfamily)(2439)	Carbohydrate transport and metabolism	Firmicutes	Faecalibacterium	-0.0863411	0.0863411	0.0229486	0.0229486	-0.00386886	0.00386886	-0.00510416	0.00510416	-0.13499	0.13499	-0.00065368	0.00065368
MH0012_GL0185330	mpro	Electron transfer flavoprotein, alpha and beta subunits(1843)	Energy production and conversion	Firmicutes	Faecalibacterium	0.278382	0.278382	-0.292926	0.292926	-0.124921	0.124921	-0.164024	0.164024	0.134432	0.134432	9.18507e-05	9.18507e-05
V1.FI05_GL0126871	mpro	Acyl-CoA hydrolase(1854)	Energy production and conversion	Firmicutes	Eubacterium	0.602167	0.602167	0.00165031	0.00165031	0.330053	0.330053	-0.00429737	0.00429737	0.13416	0.13416	-0.00112873	0.00112873
LYSC	hpro	Lysozyme C		Human		0.281302	0.281302	0.0240113	0.0240113	-0.232306	0.232306	0.037932	0.037932	-0.133602	0.133602	-4.6313e-05	4.6313e-05
DLF014_GL0020576	mpro	Glyceraldehyde-3-phosphate dehydrogenase/erythrose-4-phosphate dehydrogenase(2333)	Carbohydrate transport and metabolism	unknown	unknown	-0.192788	0.192788	-0.0102671	0.0102671	-0.303663	0.303663	0.290674	0.290674	0.133478	0.133478	-0.000865347	0.000865347
T2D-135A_GL0106275	mpro	Glycine cleavage system H protein (lipoate-binding)(605)	Amino acid transport and metabolism	Bacteroidetes	Bacteroides	-0.0897593	0.0897593	-0.00988801	0.00988801	0.122802	0.122802	0.295625	0.295625	-0.130881	0.130881	-0.000736415	0.000736415
MH0234_GL0008554	mpro	Diadenosine tetraphosphate (Ap4A) hydrolase or other HIT family hydrolase(2540)	General function prediction only	Firmicutes	Faecalibacterium	0.072738	0.072738	-0.0072258	0.0072258	-0.120823	0.120823	-0.0946277	0.0946277	0.130597	0.130597	-0.00241365	0.00241365
MH0011_GL0034492	mpro	GDP-D-mannose dehydratase(1454)	Cell wall/membrane/envelope biogenesis	unknown	unknown	0.304589	0.304589	-0.117292	0.117292	-0.0509235	0.0509235	-0.00675296	0.00675296	0.13038	0.13038	-0.00115592	0.00115592
T2D-73A_GL0018168	mpro	Ribosomal protein L7/L12(1565)	Translation, ribosomal structure and biogenesis	Firmicutes	Ruminococcus	0.226217	0.226217	-1.24289	1.24289	-0.403654	0.403654	0.101615	0.101615	-0.130008	0.130008	-8.32809e-05	8.32809e-05
MH0088_GL0016997	mpro	Phosphoglycerate mutase (BPG-independent, AlkP superfamily)(2439)	Carbohydrate transport and metabolism	Firmicutes	Ruminococcus	0.250409	0.250409	-0.543442	0.543442	0.0395193	0.0395193	-0.0236277	0.0236277	-0.129149	0.129149	0.000769711	0.000769711
V1.FI16_GL0019626	mpro	Ketol-acid reductoisomerase(1310)	Coenzyme transport and metabolism	Firmicutes	unknown	1.20694	1.20694	-0.902219	0.902219	-0.176801	0.176801	0.12798	0.12798	0.128576	0.128576	0.00115516	0.00115516
SODC	hpro	Superoxide dismutase [Cu-Zn]		Human		-0.57741	0.57741	0.464096	0.464096	0.50703	0.50703	0.110474	0.110474	-0.128259	0.128259	0.000199093	0.000199093
BGI-15A_GL0057686	mpro	Glyceraldehyde-3-phosphate dehydrogenase/erythrose-4-phosphate dehydrogenase(2333)	Carbohydrate transport and metabolism	Bacteroidetes	Alistipes	0.296452	0.296452	-0.0126208	0.0126208	0.237248	0.237248	0.111646	0.111646	0.125926	0.125926	0.000761661	0.000761661
MH0367_GL0121504	mpro	Triosephosphate isomerase(2381)	Carbohydrate transport and metabolism	Firmicutes	Clostridium	-0.492299	0.492299	-0.296885	0.296885	-0.0556694	0.0556694	-0.408487	0.408487	-0.124641	0.124641	0.00101962	0.00101962
MH0435_GL0136625	mpro	NifU homolog involved in Fe-S cluster formation(2783)	Posttranslational modification, protein turnover, chaperones	Bacteroidetes	Bacteroides	0.725333	0.725333	0.0482061	0.0482061	-0.120797	0.120797	0.142444	0.142444	-0.124513	0.124513	0.000870209	0.000870209
O2.UC36-0_GL0121483	mpro	Translation elongation factor EF-Tu, a GTPase(2272)	Translation, ribosomal structure and biogenesis	Firmicutes	Eubacterium	0.782116	0.782116	-0.525061	0.525061	-0.165975	0.165975	-0.106619	0.106619	0.124468	0.124468	0.000136294	0.000136294
V1.FI25_GL0042905	mpro	L-fucose isomerase or related protein(2583)	Carbohydrate transport and metabolism	Firmicutes	Ruminococcus	0.786851	0.786851	-1.34385	1.34385	0.559742	0.559742	-0.0313775	0.0313775	-0.124307	0.124307	-0.00171335	0.00171335
MH0189_GL0023665	mpro	Single-stranded DNA-binding protein(8272)	Replication, recombination and repair	unknown	unknown	-0.172535	0.172535	-0.481745	0.481745	-0.522722	0.522722	-0.180662	0.180662	0.123899	0.123899	-0.000116471	0.000116471
MH0110_GL0060617	mpro	ABC-type Fe3+/spermidine/putrescine transport systems, ATPase components(6455)	Amino acid transport and metabolism	Firmicutes	Ruminococcus	0.458562	0.458562	-1.62497	1.62497	-0.384542	0.384542	0.37862	0.37862	0.123561	0.123561	0.00143021	0.00143021
T2D-140A_GL0023964	mpro	Deoxyribose-phosphate aldolase(2110)	Nucleotide transport and metabolism	Firmicutes	Faecalibacterium	0.0420707	0.0420707	-0.163408	0.163408	0.250888	0.250888	-0.132892	0.132892	-0.123035	0.123035	-0.000892289	0.000892289
MH0003_GL0067184	mpro	Phosphomannomutase(7553)	Carbohydrate transport and metabolism	Bacteroidetes	Bacteroides	0.706013	0.706013	-0.261522	0.261522	0.0165835	0.0165835	0.319453	0.319453	0.122493	0.122493	0.000725276	0.000725276
V1.FI11_GL0108160	mpro	3-phosphoglycerate kinase(2251)	Carbohydrate transport and metabolism	Firmicutes	Ruminococcus	0.946116	0.946116	-0.126417	0.126417	-0.441248	0.441248	-0.126353	0.126353	-0.121308	0.121308	0.000604152	0.000604152
NOF010_GL0030593	mpro	7-keto-8-aminopelargonate synthetase or related enzyme(1573)	Coenzyme transport and metabolism	Bacteroidetes	unknown	-0.103937	0.103937	0.00477872	0.00477872	-0.0669478	0.0669478	-0.021576	0.021576	0.121295	0.121295	-0.00284932	0.00284932
N085A_GL0048167	mpro	Glutamate dehydrogenase/leucine dehydrogenase(2586)	Amino acid transport and metabolism	Bacteroidetes	Bacteroides	0.275191	0.275191	0.374657	0.374657	-0.239641	0.239641	0.0360558	0.0360558	-0.121235	0.121235	0.000756723	0.000756723
g__Streptococcus..s__..otu__1098340	clade			Firmicutes		-1.51674	1.51674	-0.389971	0.389971	-0.030617	0.030617	-0.0143606	0.0143606	0.120916	0.120916	-0.0509402	0.0509402
MH0101_GL0019525	mpro	Rubrerythrin(4121)	Energy production and conversion	Bacteroidetes	Bacteroides	-0.037016	0.037016	-0.0335102	0.0335102	-0.0111007	0.0111007	0.778791	0.778791	-0.120179	0.120179	-0.00169758	0.00169758
g__Coprococcus..s__..otu__367889	clade			Firmicutes		1.30439	1.30439	-0.00498417	0.00498417	-0.0495587	0.0495587	0.345084	0.345084	0.120137	0.120137	-0.173746	0.173746
V1.UC5-3_GL0067700	mpro	ABC-type oligopeptide transport system, periplasmic component(3057)	Amino acid transport and metabolism	Firmicutes	Faecalibacterium	-0.263833	0.263833	-0.0319514	0.0319514	0.0987613	0.0987613	-0.0221993	0.0221993	0.119012	0.119012	-0.000667725	0.000667725
ZA2G	hpro	Zinc-alpha-2-glycoprotein		Human		0.0739354	0.0739354	-0.0155147	0.0155147	0.691607	0.691607	-0.0713852	0.0713852	-0.118517	0.118517	0.000906479	0.000906479
IGKC	hpro	Immunoglobulin kappa constant		Human		-1.60163	1.60163	0.0621062	0.0621062	0.441414	0.441414	0.0448552	0.0448552	-0.118489	0.118489	0.00100071	0.00100071
O2.UC40-2_GL0062425	mpro	Flagellin and related hook-associated protein FlgL(3044)	Cell motility	Firmicutes	unknown	0.269617	0.269617	-0.185112	0.185112	-0.0998226	0.0998226	0.132628	0.132628	-0.117239	0.117239	0.000135844	0.000135844
MH0019_GL0037503	mpro	Glucuronate isomerase(1142)	Carbohydrate transport and metabolism	Firmicutes	Eubacterium	-0.010328	0.010328	-0.0113661	0.0113661	-0.0392142	0.0392142	-0.474527	0.474527	0.11678	0.11678	-0.00177916	0.00177916
g__Bacteroides..s__	clade			Bacteroidetes		1.80565	1.80565	0.0362512	0.0362512	-0.0195448	0.0195448	0.215001	0.215001	-0.116647	0.116647	1.29835	1.29835
MH0020_GL0006979	mpro	Malate/lactate dehydrogenase(2438)	Energy production and conversion	Bacteroidetes	Bacteroides	0.0488331	0.0488331	-0.0590482	0.0590482	0.0884555	0.0884555	0.41645	0.41645	0.115875	0.115875	-0.00300761	0.00300761
HT14A_GL0136126	mpro	Translation elongation factor EF-Tu, a GTPase(2272)	Translation, ribosomal structure and biogenesis	Firmicutes	Clostridium	0.934973	0.934973	-0.442671	0.442671	-0.347731	0.347731	-0.554584	0.554584	0.115112	0.115112	0.000287519	0.000287519
MH0150_GL0077036	mpro	Alanine dehydrogenase(594)	Amino acid transport and metabolism	other	Bilophila	0.179174	0.179174	0.0460989	0.0460989	-0.399828	0.399828	-0.185966	0.185966	-0.112858	0.112858	-0.000614182	0.000614182
MEP1B	hpro	Meprin A subunit beta		Human		-0.654867	0.654867	-0.0130972	0.0130972	0.237809	0.237809	0.108277	0.108277	-0.112188	0.112188	0.00076449	0.00076449
O2.UC57-2_GL0067334	mpro	NDP-sugar pyrophosphorylase, includes eIF-2Bgamma, eIF-2Bepsilon, and LPS biosynthesis proteins(4058)	Cell wall/membrane/envelope biogenesis	Bacteroidetes	Bacteroides	0.460438	0.460438	0.11025	0.11025	0.3145	0.3145	0.190353	0.190353	-0.112083	0.112083	0.00070836	0.00070836
MH0003_GL0082437	mpro	Outer membrane cobalamin receptor protein(11370)	Coenzyme transport and metabolism	Bacteroidetes	Bacteroides	-0.683595	0.683595	0.428001	0.428001	-0.220398	0.220398	1.29161	1.29161	0.112038	0.112038	-0.00019688	0.00019688
O2.UC38-2_GL0033843	mpro	Glutamate dehydrogenase/leucine dehydrogenase(2586)	Amino acid transport and metabolism	Firmicutes	Ruminococcus	0.614463	0.614463	-0.915003	0.915003	0.345116	0.345116	0.0283413	0.0283413	-0.111889	0.111889	-0.0016564	0.0016564
MH0257_GL0123312	mpro	Xaa-Pro aminopeptidase(4505)	Amino acid transport and metabolism	Bacteroidetes	Bacteroides	-0.592567	0.592567	0.0376827	0.0376827	0.0838901	0.0838901	0.382321	0.382321	-0.111529	0.111529	-0.000310357	0.000310357
MH0008_GL0033516	mpro	3-phosphoglycerate kinase(2251)	Carbohydrate transport and metabolism	Bacteroidetes	Bacteroides	0.605997	0.605997	-0.469531	0.469531	0.0685883	0.0685883	0.404011	0.404011	-0.111132	0.111132	0.000668693	0.000668693
MH0188_GL0022148	mpro	Propanediol dehydratase, small subunit(66)	Secondary metabolites biosynthesis, transport and catabolism	Firmicutes	Eubacterium	0.0733137	0.0733137	-0.392928	0.392928	0.0739854	0.0739854	-0.29502	0.29502	0.110582	0.110582	-0.000148286	0.000148286
A0A0B4J2B5	hpro	Immunoglobulin heavy variable 3/OR16-9		Human		-2.14888	2.14888	0.0539275	0.0539275	0.231515	0.231515	0.0163906	0.0163906	-0.109978	0.109978	0.000219914	0.000219914
MH0002_GL0009099	mpro	Glucan phosphorylase(3456)	Carbohydrate transport and metabolism	Bacteroidetes	Bacteroides	0.126995	0.126995	-0.179204	0.179204	0.393111	0.393111	0.427045	0.427045	-0.109863	0.109863	-0.00095248	0.00095248
MH0205_GL0011763	mpro	Phosphoribosylaminoimidazole-succinocarboxamide synthase(1792)	Nucleotide transport and metabolism	Firmicutes	Eubacterium	0.596835	0.596835	0.299251	0.299251	-0.189663	0.189663	0.0314195	0.0314195	-0.109125	0.109125	-0.000234557	0.000234557
MH0030_GL0040264	mpro	Glyceraldehyde-3-phosphate dehydrogenase/erythrose-4-phosphate dehydrogenase(2333)	Carbohydrate transport and metabolism	unknown	unknown	-0.419373	0.419373	-0.0209583	0.0209583	-0.0753494	0.0753494	-0.560008	0.560008	0.109046	0.109046	0.00198345	0.00198345
V1.CD10-0_GL0011536	mpro	Glutamate dehydrogenase/leucine dehydrogenase(2586)	Amino acid transport and metabolism	Firmicutes	Clostridium	0.698353	0.698353	0.0170684	0.0170684	0.242231	0.242231	-0.288935	0.288935	-0.108112	0.108112	-0.0011048	0.0011048
CBPA5	hpro	Carboxypeptidase A5		Human		-0.546202	0.546202	0.0201396	0.0201396	-0.583055	0.583055	0.0288563	0.0288563	0.106865	0.106865	-6.71505e-05	6.71505e-05
O2.UC24-2_GL0131757	mpro			Bacteroidetes	Bacteroides	0.354581	0.354581	-0.0144087	0.0144087	-0.064225	0.064225	0.266365	0.266365	-0.106111	0.106111	0.000281891	0.000281891
MH0006_GL0106010	mpro	CO dehydrogenase/acetyl-CoA synthase beta subunit(333)	Energy production and conversion	Firmicutes	Ruminococcus	0.0340882	0.0340882	-1.7008	1.7008	-0.378598	0.378598	0.583607	0.583607	0.106055	0.106055	0.000324417	0.000324417
HV349	hpro	Immunoglobulin heavy variable 3-49		Human		-1.62219	1.62219	-0.047615	0.047615	0.370132	0.370132	-0.0567438	0.0567438	0.104121	0.104121	0.000611771	0.000611771
g__Blautia..s__..otu__368318	clade			Firmicutes		1.53597	1.53597	0.039711	0.039711	-0.083166	0.083166	0.22132	0.22132	0.103528	0.103528	1.19542	1.19542
MH0019_GL0020848	mpro	Phosphoglycerate mutase (BPG-independent, AlkP superfamily)(2439)	Carbohydrate transport and metabolism	Firmicutes	unknown	1.04371	1.04371	0.0806829	0.0806829	0.0965886	0.0965886	-0.147358	0.147358	-0.103379	0.103379	-0.00114136	0.00114136
MH0003_GL0110918	mpro	Aminopeptidase C(1228)	Amino acid transport and metabolism	Bacteroidetes	Bacteroides	0.105688	0.105688	-0.317841	0.317841	-0.0768355	0.0768355	0.0409532	0.0409532	-0.10316	0.10316	-0.00179857	0.00179857
DOM018_GL0001458	mpro	2-keto-3-deoxy-6-phosphogluconate aldolase(1825)	Carbohydrate transport and metabolism	Firmicutes	Eubacterium	-0.284019	0.284019	-0.0338826	0.0338826	-0.10943	0.10943	-0.00604325	0.00604325	-0.102934	0.102934	-0.000870225	0.000870225
MH0004_GL0025527	mpro	Molecular chaperone DnaK (HSP70)(4614)	Posttranslational modification, protein turnover, chaperones	Firmicutes	Eubacterium	0.570273	0.570273	-0.0324714	0.0324714	-0.441468	0.441468	-0.401229	0.401229	0.102544	0.102544	-0.000339088	0.000339088
MH0381_GL0124781	mpro	Co-chaperonin GroES (HSP10)(1684)	Posttranslational modification, protein turnover, chaperones	Bacteroidetes	Bacteroides	0.241202	0.241202	0.0409357	0.0409357	0.118461	0.118461	0.441354	0.441354	-0.102137	0.102137	0.000208664	0.000208664
f__Ruminococcaceae..g__..s__..otu__1062061	clade			Firmicutes		1.9713	1.9713	-0.136319	0.136319	-0.000112056	0.000112056	-0.0765398	0.0765398	0.101616	0.101616	-0.180249	0.180249
g__.Ruminococcus.	clade			other		0.00770535	0.00770535	0.0876222	0.0876222	0.0144413	0.0144413	0.287608	0.287608	-0.101107	0.101107	1.08467	1.08467
g__Prevotella	clade			Bacteroidetes		0.864139	0.864139	0.23274	0.23274	0.115933	0.115933	-1.6379	1.6379	0.100345	0.100345	-0.21171	0.21171
f__Lachnospiraceae..g__..s__..otu__367909	clade			Firmicutes		1.25979	1.25979	0.184593	0.184593	-0.0151476	0.0151476	-0.278857	0.278857	0.100336	0.100336	0.129715	0.129715
MH0411_GL0082960	mpro	Acetyl-CoA acetyltransferase(2274)	Lipid transport and metabolism	Firmicutes	Roseburia	0.424871	0.424871	-0.108311	0.108311	0.276607	0.276607	-0.0680994	0.0680994	-0.099852	0.099852	0.000415994	0.000415994
O2.UC29-1_GL0161504	mpro	ABC-type sugar transport system, periplasmic component, contains N-terminal xre family HTH domain(4787)	Carbohydrate transport and metabolism	Firmicutes	Faecalibacterium	-0.239067	0.239067	-0.244004	0.244004	-0.174376	0.174376	-0.0655615	0.0655615	0.0995285	0.0995285	-0.00139916	0.00139916
O2.UC29-0_GL0091833	mpro	Translation elongation factor EF-Tu, a GTPase(2272)	Translation, ribosomal structure and biogenesis	Firmicutes	unknown	0.186381	0.186381	0.0183932	0.0183932	-0.20878	0.20878	-0.442628	0.442628	-0.0992017	0.0992017	0.000537082	0.000537082
IGLC3	hpro	Immunoglobulin lambda constant 3		Human		-2.04089	2.04089	-0.00844229	0.00844229	-0.294612	0.294612	-0.0867419	0.0867419	0.0975578	0.0975578	-0.000320948	0.000320948
LV147	hpro	Immunoglobulin lambda variable 1-47		Human		-2.21172	2.21172	-0.259374	0.259374	0.0344711	0.0344711	-0.112039	0.112039	0.097079	0.097079	-0.00110896	0.00110896
MH0064_GL0038115	mpro	Glutamate dehydrogenase/leucine dehydrogenase(2586)	Amino acid transport and metabolism	Firmicutes	unknown	0.206886	0.206886	-0.00807413	0.00807413	-0.118601	0.118601	-0.252325	0.252325	0.0964514	0.0964514	-0.000144204	0.000144204
MH0062_GL0000632	mpro	Ribosomal protein L11(1552)	Translation, ribosomal structure and biogenesis	Bacteroidetes	Bacteroides	-0.149856	0.149856	0.054607	0.054607	-0.1444	0.1444	0.0689936	0.0689936	-0.0956297	0.0956297	0.0010004	0.0010004
MH0150_GL0133178	mpro	Translation elongation factor EF-G, a GTPase(5433)	Translation, ribosomal structure and biogenesis	Firmicutes	Ruminococcus	0.909683	0.909683	-1.31429	1.31429	-0.130848	0.130848	-0.415345	0.415345	0.0955933	0.0955933	-0.000165826	0.000165826
MH0196_GL0219356	mpro	ABC-type xylose transport system, periplasmic component(416)	Carbohydrate transport and metabolism	Firmicutes	Blautia	0.535007	0.535007	-0.32659	0.32659	0.116547	0.116547	-0.0164962	0.0164962	-0.0955051	0.0955051	0.00108418	0.00108418
T2D-135A_GL0104071	mpro	Triosephosphate isomerase(2381)	Carbohydrate transport and metabolism	Bacteroidetes	Bacteroides	-0.163073	0.163073	-0.03677	0.03677	0.0331922	0.0331922	0.357718	0.357718	-0.0954272	0.0954272	-0.00244663	0.00244663
MH0086_GL0091040	mpro	Acyl-CoA hydrolase(1854)	Energy production and conversion	Firmicutes	Faecalibacterium	0.420422	0.420422	0.0250927	0.0250927	0.123587	0.123587	-0.0376898	0.0376898	-0.0952782	0.0952782	-0.00160773	0.00160773
T2D-133A_GL0082245	mpro	Polyribonucleotide nucleotidyltransferase (polynucleotide phosphorylase)(3082)	Translation, ribosomal structure and biogenesis	Bacteroidetes	Bacteroides	-0.14178	0.14178	0.029851	0.029851	-0.0624602	0.0624602	0.834761	0.834761	-0.0949748	0.0949748	0.000420354	0.000420354
MH0080_GL0076675	mpro	ABC-type glycerol-3-phosphate transport system, periplasmic component(15818)	Carbohydrate transport and metabolism	Firmicutes	Blautia	0.18514	0.18514	-0.122552	0.122552	-0.136662	0.136662	-0.0906936	0.0906936	-0.0944419	0.0944419	-0.000302517	0.000302517
MH0257_GL0131967	mpro			unknown	unknown	0.160688	0.160688	-0.00261425	0.00261425	0.351921	0.351921	0.206675	0.206675	-0.0935233	0.0935233	0.000967059	0.000967059
MH0309_GL0141986	mpro	NifU homolog involved in Fe-S cluster formation(2783)	Posttranslational modification, protein turnover, chaperones	unknown	unknown	0.170636	0.170636	-0.0500466	0.0500466	0.102882	0.102882	0.455485	0.455485	0.0919677	0.0919677	0.000252126	0.000252126
MH0010_GL0019665	mpro	Uncharacterized conserved protein YjdB, contains Ig-like domain(27387)	General function prediction only	Firmicutes	Eubacterium	0.459762	0.459762	0.00966683	0.00966683	0.037818	0.037818	-0.0749187	0.0749187	-0.0915934	0.0915934	-0.000923322	0.000923322
g__Blautia..s__..otu__567715	clade			Firmicutes		1.24404	1.24404	0.00687177	0.00687177	-0.148299	0.148299	0.177254	0.177254	0.0912967	0.0912967	2.2067	2.2067
O2.UC30-0_GL0116543	mpro	Glutamate dehydrogenase/leucine dehydrogenase(2586)	Amino acid transport and metabolism	Firmicutes	Clostridium	0.2577	0.2577	-0.0189262	0.0189262	0.20492	0.20492	-0.122902	0.122902	0.0910758	0.0910758	-0.00139165	0.00139165
V1.UC53-0_GL0123128	mpro	Branched-chain amino acid aminotransferase/4-amino-4-deoxychorismate lyase(2456)	Coenzyme transport and metabolism	Firmicutes	Ruminococcus	0.660154	0.660154	-0.61115	0.61115	-0.332294	0.332294	0.0911342	0.0911342	-0.0904048	0.0904048	0.00168638	0.00168638
NEP	hpro	Neprilysin		Human		-0.00217809	0.00217809	-0.176152	0.176152	0.211714	0.211714	0.222802	0.222802	0.0903792	0.0903792	0.00102334	0.00102334
SZEY-81A_GL0057228	mpro	Glutamate dehydrogenase/leucine dehydrogenase(2586)	Amino acid transport and metabolism	Firmicutes	unknown	0.136593	0.136593	-0.299516	0.299516	0.178336	0.178336	-0.0406103	0.0406103	0.0899279	0.0899279	-0.00126175	0.00126175
MH0001_GL0021200	mpro	Nicotinamide riboside kinase(543)	Coenzyme transport and metabolism	Bacteroidetes	Prevotella	0.200889	0.200889	0.0515002	0.0515002	0.0515645	0.0515645	-0.86022	0.86022	-0.0894389	0.0894389	0.000815509	0.000815509
O2.UC5-1_GL0094660	mpro	ABC-type glycerol-3-phosphate transport system, periplasmic component(15818)	Carbohydrate transport and metabolism	Firmicutes	Faecalibacterium	0.0491437	0.0491437	0.0493507	0.0493507	-0.197525	0.197525	-0.719252	0.719252	0.088222	0.088222	-0.00225487	0.00225487
O2.UC8-0_GL0051100	mpro	Ribosomal protein L7/L12(1565)	Translation, ribosomal structure and biogenesis	Firmicutes	Eubacterium	0.184296	0.184296	-0.615067	0.615067	-0.0996218	0.0996218	0.00665244	0.00665244	-0.0879163	0.0879163	0.00128697	0.00128697
IGLL5	hpro	Immunoglobulin lambda-like polypeptide 5		Human		-2.0879	2.0879	-0.0057544	0.0057544	-0.400231	0.400231	-0.135644	0.135644	0.0875963	0.0875963	-0.000336662	0.000336662
O2.UC13-1_GL0104205	mpro	Phosphoenolpyruvate-protein kinase (PTS system EI component in bacteria)(4879)	Carbohydrate transport and metabolism	Firmicutes	unknown	-0.270631	0.270631	-0.816891	0.816891	-0.575729	0.575729	-0.0240825	0.0240825	0.0870904	0.0870904	0.000960847	0.000960847
f__Lachnospiraceae..g__..s__..otu__359978	clade			Firmicutes		2.03854	2.03854	0.0538204	0.0538204	-0.0404009	0.0404009	-0.198742	0.198742	0.0870091	0.0870091	0.854376	0.854376
MH0189_GL0028464	mpro	Basic membrane lipoprotein Med, periplasmic binding protein (PBP1-ABC) superfamily(2696)	Cell wall/membrane/envelope biogenesis	unknown	unknown	0.335775	0.335775	-0.627948	0.627948	-0.435718	0.435718	-0.544577	0.544577	0.085816	0.085816	-0.00156636	0.00156636
MH0267_GL0128637	mpro	Enolase(2367)	Carbohydrate transport and metabolism	Bacteroidetes	Bacteroides	0.825391	0.825391	-0.0467422	0.0467422	0.166687	0.166687	0.731589	0.731589	-0.0855256	0.0855256	0.000283367	0.000283367
g__Clostridium..s__..otu__357529	clade			Firmicutes		0.134915	0.134915	-0.0298539	0.0298539	-0.125517	0.125517	0.158193	0.158193	-0.0833898	0.0833898	1.73877	1.73877
g__Bacteroides..s__uniformis..otu__584541	clade			Bacteroidetes		1.99154	1.99154	-0.137384	0.137384	-0.027489	0.027489	0.567391	0.567391	-0.0827133	0.0827133	1.82886	1.82886
g__Blautia..s__..otu__204681	clade			Firmicutes		-1.25278	1.25278	0.0138648	0.0138648	-0.0225031	0.0225031	0.367974	0.367974	-0.0820839	0.0820839	0.763332	0.763332
O2.UC22-2_GL0038235	mpro	3-phosphoglycerate kinase(2251)	Carbohydrate transport and metabolism	Firmicutes	Roseburia	0.735272	0.735272	0.0238408	0.0238408	0.0104552	0.0104552	0.0314773	0.0314773	-0.0812758	0.0812758	0.000196805	0.000196805
ILEU	hpro	Leukocyte elastase inhibitor		Human		-0.222506	0.222506	-0.0735753	0.0735753	0.766357	0.766357	-0.253817	0.253817	0.0811376	0.0811376	0.000712389	0.000712389
PIGR	hpro	Polymeric immunoglobulin receptor		Human		-0.047284	0.047284	0.00764053	0.00764053	0.472097	0.472097	-0.0778472	0.0778472	-0.0809889	0.0809889	0.000527769	0.000527769
g__Bacteroides..s__caccae..otu__320120	clade			Bacteroidetes		1.73115	1.73115	0.0331719	0.0331719	0.0814639	0.0814639	0.0634875	0.0634875	0.080435	0.080435	0.16173	0.16173
V1.FI26_GL0036769	mpro	Phosphoserine aminotransferase(1828)	Coenzyme transport and metabolism	Bacteroidetes	Bacteroides	0.22413	0.22413	0.0559043	0.0559043	-0.168575	0.168575	0.29192	0.29192	0.0800386	0.0800386	-0.000247199	0.000247199
BGI-17A_GL0008781	mpro	Tetratricopeptide (TPR) repeat(13357)	General function prediction only	Bacteroidetes	Bacteroides	0.602199	0.602199	0.000680331	0.000680331	0.124925	0.124925	0.893584	0.893584	0.0798431	0.0798431	-0.000559668	0.000559668
V1.FI06_GL0060106	mpro	Acetyl-CoA acetyltransferase(2274)	Lipid transport and metabolism	Firmicutes	Clostridium	-0.105159	0.105159	-0.0861058	0.0861058	0.193164	0.193164	-0.325949	0.325949	0.0793315	0.0793315	0.000535959	0.000535959
f__Ruminococcaceae..g__..s__..otu__594206	clade			Firmicutes		1.94036	1.94036	-0.0915269	0.0915269	0.0368801	0.0368801	-0.497963	0.497963	0.0781413	0.0781413	1.03854	1.03854
g__Dorea..s__	clade			Firmicutes		-0.275035	0.275035	0.114108	0.114108	0.0245303	0.0245303	0.771429	0.771429	-0.0778526	0.0778526	0.401169	0.401169
NLM031_GL0062925	mpro	Fructose/tagatose bisphosphate aldolase(3616)	Carbohydrate transport and metabolism	Firmicutes	Faecalibacterium	0.298219	0.298219	-0.399615	0.399615	-0.207621	0.207621	-0.263044	0.263044	-0.0777053	0.0777053	-0.000738593	0.000738593
550672.ECCG_00299	mpro	Glyceraldehyde-3-phosphate dehydrogenase/erythrose-4-phosphate dehydrogenase(2333)	Carbohydrate transport and metabolism	other	Escherichia	-0.251856	0.251856	-0.280968	0.280968	-0.157799	0.157799	0.272536	0.272536	0.0775778	0.0775778	-0.00133083	0.00133083
g__Bacteroides..s__..otu__364926	clade			Bacteroidetes		1.59124	1.59124	-0.0685823	0.0685823	0.0114199	0.0114199	0.153276	0.153276	-0.0772416	0.0772416	0.865572	0.865572
MH0431_GL0040360	mpro	Rubrerythrin(4121)	Energy production and conversion	unknown	unknown	-0.235163	0.235163	0.00248193	0.00248193	0.242073	0.242073	0.0601426	0.0601426	-0.0754165	0.0754165	-0.00208062	0.00208062
MH0064_GL0004741	mpro	Translation elongation factor EF-G, a GTPase(5433)	Translation, ribosomal structure and biogenesis	Firmicutes	Eubacterium	0.0255984	0.0255984	-0.674168	0.674168	0.0221109	0.0221109	-0.393207	0.393207	-0.0751015	0.0751015	-0.00134805	0.00134805
g__Prevotella..s__copri..otu__568118	clade			Bacteroidetes		0.758486	0.758486	-0.0307596	0.0307596	-0.018172	0.018172	0.318917	0.318917	-0.0734217	0.0734217	0.347983	0.347983
NLM021_GL0070428	mpro	L-arabinose isomerase(670)	Carbohydrate transport and metabolism	Firmicutes	unknown	0.435554	0.435554	-0.0422823	0.0422823	0.0942755	0.0942755	-0.138	0.138	0.0731347	0.0731347	-0.00391089	0.00391089
f__Lachnospiraceae..g__..s__..otu__352022	clade			Firmicutes		-0.509345	0.509345	-0.131701	0.131701	0.0716431	0.0716431	0.263966	0.263966	-0.0727531	0.0727531	1.77699	1.77699
o__Clostridiales..f__..g__..s__..otu__592901	clade			Firmicutes		0.767561	0.767561	0.196578	0.196578	-0.0912107	0.0912107	0.0673812	0.0673812	0.0721941	0.0721941	1.37949	1.37949
IGHG1	hpro	Immunoglobulin heavy constant gamma 1		Human		-1.59651	1.59651	-0.167684	0.167684	0.165118	0.165118	-0.104154	0.104154	-0.0716027	0.0716027	0.000290189	0.000290189
ACE	hpro	Angiotensin-converting enzyme		Human		-0.129368	0.129368	0.319883	0.319883	1.15345	1.15345	0.401659	0.401659	-0.0710602	0.0710602	-0.000116915	0.000116915
N103A_GL0059910	mpro	Ribosomal protein S1(2019)	Translation, ribosomal structure and biogenesis	Bacteroidetes	Bacteroides	1.24743	1.24743	-0.170245	0.170245	-0.0111617	0.0111617	0.377962	0.377962	0.0701294	0.0701294	0.000441322	0.000441322
MH0086_GL0098687	mpro	ABC-type oligopeptide transport system, periplasmic component(3057)	Amino acid transport and metabolism	unknown	unknown	0.413406	0.413406	-0.898362	0.898362	0.313606	0.313606	0.30718	0.30718	-0.0696079	0.0696079	-0.00122641	0.00122641
V1.UC53-0_GL0052816	mpro	Phosphotransferase system, HPr and related phosphotransfer proteins(3145)	Signal transduction mechanisms	Firmicutes	Ruminococcus	0.486989	0.486989	-0.628192	0.628192	0.215856	0.215856	-0.0171406	0.0171406	0.0695615	0.0695615	-0.00171114	0.00171114
MH0337_GL0123572	mpro	Fructose/tagatose bisphosphate aldolase(3616)	Carbohydrate transport and metabolism	Firmicutes	Faecalibacterium	-0.00469405	0.00469405	-0.528981	0.528981	-0.329153	0.329153	-0.0362275	0.0362275	-0.0693844	0.0693844	0.000627498	0.000627498
CEL3A	hpro	Chymotrypsin-like elastase family member 3A		Human		0.156295	0.156295	-0.0116959	0.0116959	-0.488017	0.488017	0.132817	0.132817	0.0688907	0.0688907	-4.59892e-05	4.59892e-05
MH0230_GL0089844	mpro	Tryptophanase(383)	Amino acid transport and metabolism	Firmicutes	unknown	0.441857	0.441857	-0.229482	0.229482	0.10025	0.10025	-0.677219	0.677219	0.0686027	0.0686027	-0.000901871	0.000901871
O2.UC49-0_GL0019308	mpro			Bacteroidetes	Prevotella	0.91823	0.91823	-0.0235334	0.0235334	-0.0759522	0.0759522	-0.638659	0.638659	0.0679258	0.0679258	0.00163502	0.00163502
N079A_GL0111628	mpro	Molecular chaperone DnaK (HSP70)(4614)	Posttranslational modification, protein turnover, chaperones	Firmicutes	unknown	0.132439	0.132439	-0.196064	0.196064	-0.101466	0.101466	-0.420406	0.420406	0.0669814	0.0669814	-0.00193941	0.00193941
MH0404_GL0074253	mpro	Phosphoenolpyruvate carboxykinase, ATP-dependent(1458)	Energy production and conversion	Bacteroidetes	Bacteroides	-0.00905745	0.00905745	-0.064506	0.064506	0.00383959	0.00383959	0.385174	0.385174	0.0667866	0.0667866	-0.000855522	0.000855522
MH0093_GL0008960	mpro	Aspartate-semialdehyde dehydrogenase(2133)	Amino acid transport and metabolism	Firmicutes	Eubacterium	0.526727	0.526727	0.0329286	0.0329286	-0.0196634	0.0196634	0.250177	0.250177	0.0667486	0.0667486	-0.000657443	0.000657443
MH0350_GL0092393	mpro	L-fucose isomerase or related protein(2583)	Carbohydrate transport and metabolism	Firmicutes	Ruminococcus	0.40546	0.40546	-1.06066	1.06066	-0.00730921	0.00730921	-0.752181	0.752181	0.0659349	0.0659349	0.00109284	0.00109284
MH0272_GL0092673	mpro	Transaldolase(1174)	Carbohydrate transport and metabolism	Actinobacteria	Bifidobacterium	-0.240318	0.240318	0.0591768	0.0591768	0.258817	0.258817	-0.574604	0.574604	-0.0657799	0.0657799	0.000113973	0.000113973
f__.Barnesiellaceae...g__..s__..otu__197517	clade			other		1.59492	1.59492	0.219488	0.219488	0.0672197	0.0672197	0.0363806	0.0363806	-0.0654363	0.0654363	0.855667	0.855667
O2.UC55-2_GL0069829	mpro	ABC-type glycerol-3-phosphate transport system, periplasmic component(15818)	Carbohydrate transport and metabolism	Firmicutes	Ruminococcus	-0.218997	0.218997	-1.17564	1.17564	-0.0264142	0.0264142	-0.0680903	0.0680903	0.0651765	0.0651765	-0.000580338	0.000580338
CBPB1	hpro	Carboxypeptidase B		Human		-1.70929	1.70929	0.0536851	0.0536851	-0.493761	0.493761	0.0220107	0.0220107	0.0650371	0.0650371	0.000203106	0.000203106
MH0006_GL0072275	mpro	ABC-type glycerol-3-phosphate transport system, periplasmic component(15818)	Carbohydrate transport and metabolism	Firmicutes	Roseburia	-0.457041	0.457041	-0.0739876	0.0739876	-0.333407	0.333407	-0.362992	0.362992	-0.0646988	0.0646988	-0.000356528	0.000356528
V1.UC4-0_GL0069741	mpro	TRAP-type uncharacterized transport system, periplasmic component(798)	General function prediction only	unknown	unknown	0.0493309	0.0493309	-0.00300693	0.00300693	-0.177642	0.177642	-0.265216	0.265216	-0.0638176	0.0638176	0.00065293	0.00065293
LPH	hpro	Lactase-phlorizin hydrolase		Human		-0.435406	0.435406	-0.189272	0.189272	0.983713	0.983713	0.309324	0.309324	-0.0636316	0.0636316	0.000349358	0.000349358
CAH1	hpro	Carbonic anhydrase 1		Human		0.0390232	0.0390232	0.0865707	0.0865707	0.669342	0.669342	-0.206665	0.206665	-0.0630966	0.0630966	0.000103576	0.000103576
MH0012_GL0135612	mpro	Glutamate dehydrogenase/leucine dehydrogenase(2586)	Amino acid transport and metabolism	Bacteroidetes	Odoribacter	-0.11446	0.11446	-0.174921	0.174921	0.302528	0.302528	-0.10578	0.10578	-0.0630323	0.0630323	0.0008208	0.0008208
MH0060_GL0053421	mpro	Translation elongation factor EF-G, a GTPase(5433)	Translation, ribosomal structure and biogenesis	Firmicutes	Faecalibacterium	1.10815	1.10815	-0.739833	0.739833	0.224016	0.224016	-0.622844	0.622844	-0.0623993	0.0623993	0.000501604	0.000501604
CEL3B	hpro	Chymotrypsin-like elastase family member 3B		Human		-1.68352	1.68352	0.380649	0.380649	-0.598581	0.598581	0.115963	0.115963	-0.0621635	0.0621635	0.000105195	0.000105195
MH0025_GL0054717	mpro	Polyribonucleotide nucleotidyltransferase (polynucleotide phosphorylase)(3082)	Translation, ribosomal structure and biogenesis	Firmicutes	Eubacterium	0.1646	0.1646	-0.0645619	0.0645619	0.266248	0.266248	-0.0512866	0.0512866	0.0620008	0.0620008	-0.000832752	0.000832752
MH0193_GL0134412	mpro	Basic membrane lipoprotein Med, periplasmic binding protein (PBP1-ABC) superfamily(2696)	Cell wall/membrane/envelope biogenesis	unknown	unknown	0.513002	0.513002	-0.0951479	0.0951479	0.222801	0.222801	0.0308098	0.0308098	-0.0618532	0.0618532	0.000182302	0.000182302
SBP1	hpro	Methanethiol oxidase		Human		-0.0610317	0.0610317	0.686339	0.686339	1.34082	1.34082	-0.0715846	0.0715846	-0.0614981	0.0614981	0.000872398	0.000872398
MH0382_GL0156593	mpro	Ribosomal protein L7/L12(1565)	Translation, ribosomal structure and biogenesis	Bacteroidetes	Odoribacter	-0.449735	0.449735	0.0195867	0.0195867	-0.0588585	0.0588585	0.0396482	0.0396482	-0.0611033	0.0611033	-0.000369866	0.000369866
MH0011_GL0030607	mpro	Sugar or nucleoside kinase, ribokinase family(8150)	Carbohydrate transport and metabolism	unknown	unknown	0.00710464	0.00710464	0.296564	0.296564	0.159993	0.159993	0.143075	0.143075	-0.0598483	0.0598483	0.00105444	0.00105444
O2.UC15-2_GL0136796	mpro	Malate/lactate dehydrogenase(2438)	Energy production and conversion	Bacteroidetes	Bacteroides	0.112066	0.112066	-0.209793	0.209793	-0.0822857	0.0822857	1.07724	1.07724	0.0596752	0.0596752	-0.0012158	0.0012158
MH0011_GL0034490	mpro	Xylose isomerase(482)	Carbohydrate transport and metabolism	unknown	unknown	0.400365	0.400365	-0.0720641	0.0720641	0.273778	0.273778	0.30178	0.30178	-0.0590946	0.0590946	0.000277613	0.000277613
f__Lachnospiraceae..g__..s__..otu__361845	clade			Firmicutes		-0.0826688	0.0826688	-0.0180363	0.0180363	-0.0353967	0.0353967	-0.212142	0.212142	0.0587731	0.0587731	2.65864	2.65864
A1AT	hpro	Alpha-1-antitrypsin		Human		-0.0254111	0.0254111	0.00524184	0.00524184	0.951197	0.951197	0.00845144	0.00845144	-0.0585433	0.0585433	0.000654579	0.000654579
g__Collinsella..s__..otu__365212	clade			Actinobacteria		0.0780217	0.0780217	-0.0391709	0.0391709	-0.0529071	0.0529071	-0.292282	0.292282	-0.0584799	0.0584799	0.280003	0.280003
f__Enterobacteriaceae..g__..s__..otu__797229	clade			other		-1.82694	1.82694	-0.0827711	0.0827711	-0.0336449	0.0336449	-0.0404367	0.0404367	0.0579124	0.0579124	-1.49853	1.49853
MH0092_GL0100560	mpro	Ferritin(922)	Inorganic ion transport and metabolism	Bacteroidetes	Bacteroides	0.344682	0.344682	0.307236	0.307236	0.278128	0.278128	0.886503	0.886503	-0.0575437	0.0575437	0.000102357	0.000102357
o__Clostridiales..f__..g__..s__..otu__798164	clade			Firmicutes		2.26494	2.26494	0.050236	0.050236	-0.0778737	0.0778737	-0.070036	0.070036	-0.0569096	0.0569096	0.324476	0.324476
PLB1	hpro	Phospholipase B1, membrane-associated		Human		0.192083	0.192083	0.313211	0.313211	0.272679	0.272679	-0.152283	0.152283	0.0554574	0.0554574	5.04197e-05	5.04197e-05
TTHY	hpro	Transthyretin		Human		-0.528903	0.528903	0.00242725	0.00242725	1.08434	1.08434	-0.013569	0.013569	-0.0552333	0.0552333	-7.51093e-06	7.51093e-06
MH0039_GL0008988	mpro	7-keto-8-aminopelargonate synthetase or related enzyme(1573)	Coenzyme transport and metabolism	Bacteroidetes	Bacteroides	0.0340104	0.0340104	0.0290212	0.0290212	0.0588928	0.0588928	0.650038	0.650038	-0.0549187	0.0549187	-0.000611991	0.000611991
MH0351_GL0070862	mpro	Phosphoenolpyruvate carboxykinase, ATP-dependent(1458)	Energy production and conversion	Bacteroidetes	unknown	0.377832	0.377832	0.0989067	0.0989067	0.0309156	0.0309156	0.0746079	0.0746079	0.054876	0.054876	0.000720384	0.000720384
MH0193_GL0193391	mpro	ABC-type glycerol-3-phosphate transport system, periplasmic component(15818)	Carbohydrate transport and metabolism	Firmicutes	unknown	0.121066	0.121066	-0.256956	0.256956	0.0786236	0.0786236	-0.250696	0.250696	0.0535225	0.0535225	0.000951336	0.000951336
g__Blautia..s__..otu__365510	clade			Firmicutes		2.1213	2.1213	-0.0454301	0.0454301	-0.089039	0.089039	-0.174984	0.174984	0.0529834	0.0529834	0.841929	0.841929
LG3BP	hpro	Galectin-3-binding protein		Human		0.00714017	0.00714017	-0.0161924	0.0161924	0.277034	0.277034	-0.0467464	0.0467464	0.0528989	0.0528989	-5.36487e-05	5.36487e-05
O2.UC15-1_GL0039389	mpro	Phosphotransacetylase(2192)	Energy production and conversion	Firmicutes	Ruminococcus	0.460718	0.460718	-1.24671	1.24671	-0.202866	0.202866	0.0844578	0.0844578	-0.0522636	0.0522636	0.000702017	0.000702017
MH0020_GL0027830	mpro	Ketol-acid reductoisomerase(1310)	Coenzyme transport and metabolism	Firmicutes	Ruminococcus	1.12423	1.12423	-1.06408	1.06408	0.060697	0.060697	-0.00136814	0.00136814	-0.0514178	0.0514178	0.000343842	0.000343842
MH0161_GL0085764	mpro	Glucan-binding domain (YG repeat)(10174)	Carbohydrate transport and metabolism	unknown	unknown	-0.00323411	0.00323411	-0.0356157	0.0356157	-0.207656	0.207656	-0.521509	0.521509	0.0511013	0.0511013	8.84693e-05	8.84693e-05
N088A_GL0044756	mpro	NADH-FMN oxidoreductase RutF, flavin reductase (DIM6/NTAB) family(4615)	Energy production and conversion	Firmicutes	Clostridium	0.358432	0.358432	-0.256038	0.256038	0.0139112	0.0139112	0.137726	0.137726	0.0509353	0.0509353	-0.000706013	0.000706013
MH0229_GL0094180	mpro	Major membrane immunogen, membrane-anchored lipoprotein(198)	Function unknown	Firmicutes	Faecalibacterium	-0.127051	0.127051	0.012903	0.012903	0.409347	0.409347	-0.0815212	0.0815212	-0.0507915	0.0507915	-0.00269901	0.00269901
g__Ruminococcus..s__..otu__196061	clade			Firmicutes		-1.69407	1.69407	0.169582	0.169582	0.0866244	0.0866244	0.561859	0.561859	0.0506266	0.0506266	1.07323	1.07323
HV118	hpro	Immunoglobulin heavy variable 1-18		Human		-0.847432	0.847432	-0.163451	0.163451	0.317467	0.317467	0.0468483	0.0468483	0.0501337	0.0501337	-0.000211062	0.000211062
T2D-122A_GL0083846	mpro	Transaldolase(1174)	Carbohydrate transport and metabolism	Actinobacteria	Bifidobacterium	-0.122426	0.122426	-0.0259513	0.0259513	0.173879	0.173879	-0.313808	0.313808	-0.0481677	0.0481677	0.00017	0.00017
SZEY-07A_GL0075215	mpro			unknown	unknown	0.342299	0.342299	-0.435244	0.435244	-0.365549	0.365549	0.398614	0.398614	0.0475042	0.0475042	0.000641512	0.000641512
g__Bacteroides..s__..otu__199190	clade			Bacteroidetes		2.75252	2.75252	0.0531027	0.0531027	0.140611	0.140611	0.173958	0.173958	0.0474928	0.0474928	0.735054	0.735054
V1.FI12_GL0162706	mpro			unknown	unknown	0.417688	0.417688	0.0198878	0.0198878	-0.332486	0.332486	0.0521578	0.0521578	0.0474319	0.0474319	-0.000409893	0.000409893
o__Clostridiales..f__..g__..s__..otu__1040889	clade			Firmicutes		1.44607	1.44607	0.114693	0.114693	-0.0854351	0.0854351	0.242538	0.242538	0.0473907	0.0473907	0.698194	0.698194
g__Ruminococcus..s__..otu__210647	clade			Firmicutes		2.15687	2.15687	0.18841	0.18841	-0.012894	0.012894	0.616238	0.616238	-0.0473826	0.0473826	0.540065	0.540065
FOLH1	hpro	Glutamate carboxypeptidase 2		Human		-0.81157	0.81157	0.0700393	0.0700393	0.841214	0.841214	0.000927953	0.000927953	0.0457472	0.0457472	-5.34122e-05	5.34122e-05
V1.UC11-5_GL0008067	mpro	Transaldolase(1174)	Carbohydrate transport and metabolism	Firmicutes	unknown	0.509682	0.509682	-0.996133	0.996133	-0.0887457	0.0887457	-0.018522	0.018522	-0.0452779	0.0452779	0.00242666	0.00242666
MH0427_GL0051757	mpro	Myo-inositol-1-phosphate synthase(271)	Lipid transport and metabolism	unknown	unknown	0.109401	0.109401	0.0119632	0.0119632	-0.0747261	0.0747261	-0.485695	0.485695	0.0449526	0.0449526	0.0002305	0.0002305
MH0230_GL0113961	mpro	Molecular chaperone DnaK (HSP70)(4614)	Posttranslational modification, protein turnover, chaperones	Firmicutes	Blautia	0.347586	0.347586	-0.0561423	0.0561423	-0.346505	0.346505	-0.385277	0.385277	-0.0447873	0.0447873	0.000221807	0.000221807
O2.UC30-1_GL0127814	mpro	Formyltetrahydrofolate synthetase(2402)	Nucleotide transport and metabolism	Firmicutes	Clostridium	1.33111	1.33111	-0.399931	0.399931	0.143198	0.143198	0.0167816	0.0167816	-0.044499	0.044499	-0.00236151	0.00236151
NOM027_GL0005098	mpro	Acetyl/propionyl-CoA carboxylase, alpha subunit(1565)	Lipid transport and metabolism	unknown	unknown	-0.225969	0.225969	-0.930524	0.930524	0.0755106	0.0755106	0.352748	0.352748	0.0441716	0.0441716	-0.00144639	0.00144639
MH0011_GL0094276	mpro	Acetyl-CoA carboxylase, carboxyltransferase component(1717)	Lipid transport and metabolism	Bacteroidetes	unknown	0.526873	0.526873	-0.0749833	0.0749833	0.280461	0.280461	0.303185	0.303185	0.0434722	0.0434722	-0.000115397	0.000115397
MH0069_GL0029854	mpro	Flagellin and related hook-associated protein FlgL(3044)	Cell motility	unknown	unknown	0.310094	0.310094	-0.0342597	0.0342597	0.203303	0.203303	-0.164456	0.164456	0.0417641	0.0417641	-0.00101118	0.00101118
MH0455_GL0021793	mpro	N-acetylglucosamine-6-phosphate deacetylase(2105)	Carbohydrate transport and metabolism	Firmicutes	Faecalibacterium	-0.0378534	0.0378534	-0.19732	0.19732	-0.0564638	0.0564638	-0.354973	0.354973	0.0413898	0.0413898	-0.00153412	0.00153412
V1.UC41-0_GL0045739	mpro	ABC-type glycerol-3-phosphate transport system, periplasmic component(15818)	Carbohydrate transport and metabolism	Firmicutes	Faecalibacterium	0.00469399	0.00469399	-0.0727105	0.0727105	-0.168947	0.168947	-0.245397	0.245397	-0.0410877	0.0410877	-0.000293811	0.000293811
MH0071_GL0014271	mpro	Enamine deaminase RidA, house cleaning of reactive enamine intermediates, YjgF/YER057c/UK114 family(2480)	Defense mechanisms	Firmicutes	Blautia	0.325085	0.325085	-0.241149	0.241149	-0.0581311	0.0581311	-0.0526168	0.0526168	-0.0409515	0.0409515	0.000262228	0.000262228
MH0122_GL0069444	mpro	3-phosphoglycerate kinase(2251)	Carbohydrate transport and metabolism	Firmicutes	Roseburia	0.562284	0.562284	-0.447773	0.447773	0.0422646	0.0422646	0.305169	0.305169	-0.040721	0.040721	-0.00029409	0.00029409
V1.CD38-0_GL0081541	mpro	NifU homolog involved in Fe-S cluster formation(2783)	Posttranslational modification, protein turnover, chaperones	Firmicutes	Roseburia	1.31657	1.31657	-0.0527258	0.0527258	-0.207097	0.207097	-0.0485319	0.0485319	0.0404292	0.0404292	-0.000551461	0.000551461
V1.FI32_GL0001658	mpro	ABC-type xylose transport system, periplasmic component(416)	Carbohydrate transport and metabolism	Firmicutes	Blautia	-0.0891397	0.0891397	-0.316007	0.316007	0.0805419	0.0805419	0.259168	0.259168	-0.0403847	0.0403847	-0.000237228	0.000237228
V1.UC50-1_GL0181309	mpro	Triosephosphate isomerase(2381)	Carbohydrate transport and metabolism	Firmicutes	unknown	0.258237	0.258237	0.00428074	0.00428074	-0.299752	0.299752	0.0272984	0.0272984	0.0401747	0.0401747	0.000129761	0.000129761
V1.UC32-0_GL0045118	mpro	Enamine deaminase RidA, house cleaning of reactive enamine intermediates, YjgF/YER057c/UK114 family(2480)	Defense mechanisms	unknown	unknown	-0.0357368	0.0357368	0.113734	0.113734	-0.0813465	0.0813465	-0.242207	0.242207	-0.0401733	0.0401733	-0.00022913	0.00022913
V1.CD10-0_GL0032849	mpro	Propanediol utilization protein(834)	Secondary metabolites biosynthesis, transport and catabolism	Firmicutes	Clostridium	0.494909	0.494909	-0.00425742	0.00425742	0.389472	0.389472	-0.536085	0.536085	0.0398605	0.0398605	-0.00186102	0.00186102
SUIS	hpro	Sucrase-isomaltase, intestinal [Cleaved into: Sucrase		Human		-1.22081	1.22081	-0.217687	0.217687	0.728389	0.728389	-0.169544	0.169544	0.0396964	0.0396964	9.23969e-05	9.23969e-05
KV311	hpro	Immunoglobulin kappa variable 3-11		Human		-1.84398	1.84398	-0.0194846	0.0194846	0.484578	0.484578	-0.00312374	0.00312374	0.0395252	0.0395252	-8.53559e-06	8.53559e-06
IGHM	hpro	Immunoglobulin heavy constant mu		Human		-1.14093	1.14093	-0.493829	0.493829	0.549074	0.549074	-0.0466438	0.0466438	0.0392224	0.0392224	-1.21075e-05	1.21075e-05
g__Blautia..s__..otu__331850	clade			Firmicutes		2.1325	2.1325	-0.082176	0.082176	0.102078	0.102078	-0.0883539	0.0883539	0.0390966	0.0390966	-0.410446	0.410446
MH0308_GL0114835	mpro	Translation elongation factor EF-Tu, a GTPase(2272)	Translation, ribosomal structure and biogenesis	Firmicutes	Coprococcus	0.647322	0.647322	-0.511048	0.511048	-0.345714	0.345714	0.00784517	0.00784517	0.038429	0.038429	-0.000287566	0.000287566
o__Clostridiales..f__..g__..s__..otu__562376	clade			Firmicutes		-2.57358	2.57358	0.0142411	0.0142411	0.0766259	0.0766259	0.198228	0.198228	0.0377484	0.0377484	1.79956	1.79956
MH0085_GL0018456	mpro	Sugar phosphate isomerase/epimerase(6976)	Carbohydrate transport and metabolism	Bacteroidetes	Bacteroides	-0.594752	0.594752	-0.238397	0.238397	0.18352	0.18352	0.12632	0.12632	-0.0375812	0.0375812	-0.000559558	0.000559558
V1.FI14_GL0256457	mpro	Rubrerythrin(4121)	Energy production and conversion	unknown	unknown	-0.424571	0.424571	-0.300448	0.300448	-0.457619	0.457619	0.292459	0.292459	0.0372069	0.0372069	-0.00163178	0.00163178
MH0247_GL0187243	mpro	Rubrerythrin(4121)	Energy production and conversion	Bacteroidetes	Alistipes	0.613344	0.613344	0.0922188	0.0922188	0.270733	0.270733	-0.108836	0.108836	0.0367491	0.0367491	-0.00194896	0.00194896
MH0193_GL0052517	mpro	ABC-type sugar transport system, periplasmic component, contains N-terminal xre family HTH domain(4787)	Carbohydrate transport and metabolism	Actinobacteria	Bifidobacterium	-0.00434841	0.00434841	-0.0272393	0.0272393	0.0718125	0.0718125	-0.00537002	0.00537002	0.036375	0.036375	-0.00039469	0.00039469
O2.UC8-2_GL0053838	mpro	Ketol-acid reductoisomerase(1310)	Coenzyme transport and metabolism	Firmicutes	Blautia	0.574829	0.574829	-0.0654014	0.0654014	-0.379471	0.379471	-0.110451	0.110451	0.036195	0.036195	2.85016e-05	2.85016e-05
g__Lachnospira..s__..otu__198909	clade			Firmicutes		2.44985	2.44985	0.30191	0.30191	0.000733857	0.000733857	-0.536826	0.536826	0.0356984	0.0356984	-0.0227859	0.0227859
MH0199_GL0110037	mpro	Rubrerythrin(4121)	Energy production and conversion	Bacteroidetes	Bacteroides	0.691618	0.691618	0.395296	0.395296	0.0344279	0.0344279	0.755752	0.755752	-0.035359	0.035359	-0.000535814	0.000535814
MH0203_GL0245882	mpro	Glycosidase(7996)	Carbohydrate transport and metabolism	Actinobacteria	Bifidobacterium	-0.0374644	0.0374644	0.982867	0.982867	0.299955	0.299955	0.0252002	0.0252002	-0.035278	0.035278	0.000187167	0.000187167
f__Lachnospiraceae..g__..s__..otu__546876	clade			Firmicutes		1.73205	1.73205	0.00135314	0.00135314	-0.0541688	0.0541688	-0.0167747	0.0167747	-0.0350983	0.0350983	0.615262	0.615262
V1.CD20-0_GL0142249	mpro	Methionine synthase I, cobalamin-binding domain(3199)	Amino acid transport and metabolism	Firmicutes	unknown	0.748915	0.748915	-0.777759	0.777759	0.140408	0.140408	-0.00967478	0.00967478	-0.0350549	0.0350549	0.000590459	0.000590459
f__Erysipelotrichaceae..g__..s__..otu__356760	clade			Firmicutes		-1.69799	1.69799	-0.0111386	0.0111386	-0.0267281	0.0267281	0.335102	0.335102	0.0346272	0.0346272	-0.681049	0.681049
f__Ruminococcaceae..g__..s__..otu__197521	clade			Firmicutes		1.56412	1.56412	0.0295072	0.0295072	0.0436699	0.0436699	-0.0263127	0.0263127	0.0345675	0.0345675	0.732366	0.732366
HV374	hpro	Immunoglobulin heavy variable 3-74		Human		-2.39708	2.39708	-0.0365156	0.0365156	0.453528	0.453528	-0.107382	0.107382	-0.0342967	0.0342967	0.000383274	0.000383274
MH0176_GL0104572	mpro	Flavorubredoxin(2275)	Energy production and conversion	Firmicutes	Faecalibacterium	0.0329133	0.0329133	-0.0425461	0.0425461	0.130606	0.130606	-0.0447231	0.0447231	0.0337286	0.0337286	-0.00152684	0.00152684
OLFM4	hpro	Olfactomedin-4		Human		-1.09649	1.09649	-0.126502	0.126502	0.424356	0.424356	-0.0946958	0.0946958	0.0333839	0.0333839	0.000211497	0.000211497
MH0358_GL0103072	mpro	Glutamate dehydrogenase/leucine dehydrogenase(2586)	Amino acid transport and metabolism	Firmicutes	Ruminococcus	0.34723	0.34723	-1.15297	1.15297	0.27673	0.27673	0.193369	0.193369	-0.0332357	0.0332357	-0.00134522	0.00134522
NGAL	hpro	Neutrophil gelatinase-associated lipocalin		Human		-0.917497	0.917497	0.0653419	0.0653419	1.04424	1.04424	-0.168253	0.168253	-0.0330383	0.0330383	3.01515e-05	3.01515e-05
o__Clostridiales..f__..g__..s__..otu__470382	clade			Firmicutes		1.72971	1.72971	0.0135198	0.0135198	0.0937812	0.0937812	-0.263148	0.263148	0.0324145	0.0324145	1.63816	1.63816
MH0189_GL0089653	mpro	Phosphoenolpyruvate carboxykinase, GTP-dependent(525)	Energy production and conversion	unknown	unknown	0.196471	0.196471	-0.305912	0.305912	-0.289904	0.289904	-0.0688704	0.0688704	-0.0323702	0.0323702	-0.000349591	0.000349591
g__Coprococcus..s__	clade			Firmicutes		0.0988839	0.0988839	-0.019461	0.019461	-0.0264514	0.0264514	1.103	1.103	0.0319718	0.0319718	-0.342909	0.342909
g__Coprococcus..s__..otu__508897	clade			Firmicutes		1.58497	1.58497	0.189209	0.189209	0.0298711	0.0298711	-0.285251	0.285251	-0.0319091	0.0319091	0.0324199	0.0324199
CUZD1	hpro	CUB and zona pellucida-like domain-containing protein 1		Human		-0.027932	0.027932	0.0813049	0.0813049	-0.119916	0.119916	-0.132458	0.132458	-0.0314958	0.0314958	0.000691007	0.000691007
MH0347_GL0010219	mpro	ABC-type glycerol-3-phosphate transport system, periplasmic component(15818)	Carbohydrate transport and metabolism	Actinobacteria	Bifidobacterium	-0.589123	0.589123	-0.148263	0.148263	-0.171431	0.171431	0.0663034	0.0663034	0.0304287	0.0304287	-0.000808002	0.000808002
CDHR2	hpro	Cadherin-related family member 2		Human		-0.333357	0.333357	0.314032	0.314032	0.626157	0.626157	0.218775	0.218775	-0.0297958	0.0297958	-0.000400491	0.000400491
KV230	hpro	Immunoglobulin kappa variable 2-30		Human		-2.21051	2.21051	0.0030862	0.0030862	0.386113	0.386113	-0.158426	0.158426	-0.0293547	0.0293547	-0.000333734	0.000333734
MH0131_GL0059553	mpro	3-phosphoglycerate kinase(2251)	Carbohydrate transport and metabolism	Firmicutes	Ruminococcus	1.12014	1.12014	-1.39246	1.39246	-0.0207541	0.0207541	0.103135	0.103135	-0.0290684	0.0290684	0.000124006	0.000124006
MH0408_GL0210735	mpro	Cysteine sulfinate desulfinase/cysteine desulfurase or related enzyme(4470)	Amino acid transport and metabolism	Firmicutes	Ruminococcus	-0.039379	0.039379	-0.736536	0.736536	0.371019	0.371019	-0.0467431	0.0467431	-0.0289588	0.0289588	-0.000180415	0.000180415
f__Lachnospiraceae..g__..s__..otu__428457	clade			Firmicutes		2.19049	2.19049	0.129673	0.129673	-0.00748825	0.00748825	-0.0209067	0.0209067	-0.0288819	0.0288819	0.799519	0.799519
PPBI	hpro	Intestinal-type alkaline phosphatase		Human		-0.674749	0.674749	0.104167	0.104167	-0.0347817	0.0347817	0.27147	0.27147	0.0286714	0.0286714	0.000596506	0.000596506
g__.Ruminococcus...s__torques..otu__583398	clade			other		0.234273	0.234273	-0.0394883	0.0394883	-0.0831838	0.0831838	0.204398	0.204398	-0.0286216	0.0286216	0.83745	0.83745
MH0047_GL0040188	mpro	Predicted dehydrogenase(10872)	General function prediction only	Bacteroidetes	Bacteroides	0.142896	0.142896	0.0727547	0.0727547	-0.0778645	0.0778645	-0.226591	0.226591	-0.0282256	0.0282256	0.0010319	0.0010319
DPP4	hpro	Dipeptidyl peptidase 4		Human		-0.576341	0.576341	0.736542	0.736542	1.20935	1.20935	-0.110796	0.110796	0.0278602	0.0278602	-0.00010599	0.00010599
f__Ruminococcaceae..g__..s__..otu__196017	clade			Firmicutes		1.55506	1.55506	-0.0618096	0.0618096	-0.0360035	0.0360035	0.097825	0.097825	0.0278132	0.0278132	0.237897	0.237897
o__Clostridiales..f__..g__..s__..otu__318396	clade			Firmicutes		1.38973	1.38973	-0.18893	0.18893	0.0919006	0.0919006	0.00623768	0.00623768	-0.027804	0.027804	0.628543	0.628543
ASAH2	hpro	Neutral ceramidase		Human		0.0615839	0.0615839	-0.00992338	0.00992338	-0.276081	0.276081	0.0353944	0.0353944	0.0277843	0.0277843	0.000678147	0.000678147
MH0137_GL0031871	mpro	L-fucose isomerase or related protein(2583)	Carbohydrate transport and metabolism	Firmicutes	unknown	1.08259	1.08259	0.0606812	0.0606812	0.350492	0.350492	-0.277897	0.277897	-0.0277054	0.0277054	-0.00107215	0.00107215
MH0392_GL0213951	mpro	AICAR transformylase/IMP cyclohydrolase PurH(2212)	Nucleotide transport and metabolism	Firmicutes	Eubacterium	0.97503	0.97503	0.0703105	0.0703105	-0.0741437	0.0741437	-0.488315	0.488315	-0.0272307	0.0272307	-0.000141897	0.000141897
o__Clostridiales..f__..g__..s__..otu__352951	clade			Firmicutes		1.85102	1.85102	0.127649	0.127649	-0.0243096	0.0243096	0.0782436	0.0782436	0.0271728	0.0271728	-0.409763	0.409763
SPB6	hpro	Serpin B6		Human		-0.0649352	0.0649352	-0.0197373	0.0197373	0.188391	0.188391	0.0529357	0.0529357	-0.0260955	0.0260955	0.000197793	0.000197793
MH0088_GL0119524	mpro	Glutamate dehydrogenase/leucine dehydrogenase(2586)	Amino acid transport and metabolism	Firmicutes	Blautia	0.0964378	0.0964378	-0.35056	0.35056	0.171413	0.171413	-0.22837	0.22837	-0.026046	0.026046	-0.00168079	0.00168079
f__Ruminococcaceae..g__..s__..otu__350681	clade			Firmicutes		1.14909	1.14909	-0.0940265	0.0940265	0.0187263	0.0187263	-0.648208	0.648208	-0.0257564	0.0257564	-0.0870049	0.0870049
g__Lachnospira..s__..otu__346302	clade			Firmicutes		1.75847	1.75847	-0.102896	0.102896	-0.0140754	0.0140754	0.114209	0.114209	0.0250798	0.0250798	0.275035	0.275035
g__.Ruminococcus...s__..otu__368264	clade			other		1.61565	1.61565	0.0632407	0.0632407	-0.0313536	0.0313536	-0.127085	0.127085	-0.0244444	0.0244444	0.0324478	0.0324478
g__Bacteroides..s__..otu__305946	clade			Bacteroidetes		1.20989	1.20989	-0.0514193	0.0514193	0.01959	0.01959	0.0897486	0.0897486	-0.024201	0.024201	0.7511	0.7511
f__Lachnospiraceae..g__..s__..otu__183006	clade			Firmicutes		1.88903	1.88903	-0.0232295	0.0232295	0.00726283	0.00726283	-0.372667	0.372667	0.0236846	0.0236846	1.61323	1.61323
MH0017_GL0006295	mpro	ABC-type glycerol-3-phosphate transport system, periplasmic component(15818)	Carbohydrate transport and metabolism	unknown	unknown	-0.316998	0.316998	-0.44762	0.44762	0.332937	0.332937	-0.643293	0.643293	0.0226645	0.0226645	-0.000313828	0.000313828
g__Coprococcus..s__..otu__578437	clade			Firmicutes		0.396341	0.396341	0.0926545	0.0926545	-0.107731	0.107731	0.620419	0.620419	-0.0225646	0.0225646	-0.130227	0.130227
CEAM6	hpro	Carcinoembryonic antigen-related cell adhesion molecule 6		Human		-0.0718327	0.0718327	0.219674	0.219674	0.779197	0.779197	0.0536924	0.0536924	-0.0216536	0.0216536	-0.000286448	0.000286448
CEAM1	hpro	Carcinoembryonic antigen-related cell adhesion molecule 1		Human		-0.23156	0.23156	0.163298	0.163298	0.121126	0.121126	-0.0384283	0.0384283	-0.0211064	0.0211064	-0.000153154	0.000153154
MH0457_GL0020778	mpro			Bacteroidetes	Odoribacter	-0.365464	0.365464	-0.617323	0.617323	-0.262323	0.262323	0.595339	0.595339	-0.0209379	0.0209379	0.000557768	0.000557768
ENPP3	hpro	Ectonucleotide pyrophosphatase/phosphodiesterase family member 3		Human		-0.017017	0.017017	0.26935	0.26935	0.704587	0.704587	-0.0825367	0.0825367	-0.0207786	0.0207786	3.23137e-05	3.23137e-05
T2D-135A_GL0002514	mpro	Catechol 2,3-dioxygenase or other lactoylglutathione lyase family enzyme(4120)	Secondary metabolites biosynthesis, transport and catabolism	Bacteroidetes	Bacteroides	-0.220132	0.220132	0.00347269	0.00347269	-0.0779923	0.0779923	0.0780859	0.0780859	-0.0205864	0.0205864	-0.00215369	0.00215369
S10A9	hpro	Protein S100-A9		Human		-0.322573	0.322573	-0.0869638	0.0869638	0.675187	0.675187	0.0806184	0.0806184	0.0195796	0.0195796	-0.000584425	0.000584425
g__Ruminococcus	clade			Firmicutes		2.14664	2.14664	0.0843671	0.0843671	-0.139095	0.139095	0.143645	0.143645	0.019408	0.019408	-0.743455	0.743455
MH0161_GL0082060	mpro	2',3'-cyclic-nucleotide 2'-phosphodiesterase/5'- or 3'-nucleotidase, 5'-nucleotidase family(3407)	Defense mechanisms	Firmicutes	Faecalibacterium	0.111444	0.111444	-0.0366597	0.0366597	0.172906	0.172906	-0.0371864	0.0371864	-0.0192468	0.0192468	-0.000494987	0.000494987
O2.UC40-1_GL0095197	mpro	Predicted RNA-binding protein(27)	General function prediction only	Firmicutes	Ruminococcus	0.019329	0.019329	-0.63618	0.63618	-0.030534	0.030534	-0.207572	0.207572	-0.0190554	0.0190554	-0.00127139	0.00127139
TRY3	hpro	Trypsin-3		Human		-0.00871564	0.00871564	0.00961887	0.00961887	-0.210371	0.210371	-0.0223508	0.0223508	0.0189872	0.0189872	0.00015363	0.00015363
SZEY-101A_GL0058785	mpro	Predicted dehydrogenase(10872)	General function prediction only	Bacteroidetes	Bacteroides	-0.499894	0.499894	-0.0342845	0.0342845	-0.196313	0.196313	0.685109	0.685109	0.0185407	0.0185407	-0.000449332	0.000449332
MH0431_GL0199597	mpro	ABC-type glycerol-3-phosphate transport system, periplasmic component(15818)	Carbohydrate transport and metabolism	Firmicutes	Faecalibacterium	-0.155486	0.155486	-0.0469073	0.0469073	0.195619	0.195619	-0.26071	0.26071	-0.0177432	0.0177432	-0.000564925	0.000564925
ACY1	hpro	Aminoacylase-1		Human		1.09796	1.09796	0.0304763	0.0304763	0.980688	0.980688	-0.0647963	0.0647963	-0.0170463	0.0170463	0.000321923	0.000321923
g__.Ruminococcus...s__..otu__198928	clade			other		-1.49449	1.49449	-0.0689743	0.0689743	0.0361464	0.0361464	0.0176432	0.0176432	-0.0169948	0.0169948	1.04336	1.04336
V1.UC51-4_GL0073277	mpro	ABC-type oligopeptide transport system, periplasmic component(3057)	Amino acid transport and metabolism	Firmicutes	Faecalibacterium	-0.15969	0.15969	-0.343006	0.343006	0.047759	0.047759	-0.117702	0.117702	0.0169425	0.0169425	0.000485982	0.000485982
MH0143_GL0144598	mpro	Glyceraldehyde-3-phosphate dehydrogenase/erythrose-4-phosphate dehydrogenase(2333)	Carbohydrate transport and metabolism	unknown	unknown	-0.413561	0.413561	-0.187886	0.187886	-0.139052	0.139052	0.127676	0.127676	-0.0157178	0.0157178	0.000958509	0.000958509
MH0009_GL0052223	mpro	Glutamate dehydrogenase/leucine dehydrogenase(2586)	Amino acid transport and metabolism	Firmicutes	Clostridium	0.740629	0.740629	0.0564661	0.0564661	-0.00537051	0.00537051	-0.0520818	0.0520818	-0.0156156	0.0156156	-0.00107329	0.00107329
ITLN2	hpro	Intelectin-2		Human		0.140708	0.140708	-0.369405	0.369405	-0.575025	0.575025	0.583136	0.583136	0.0153533	0.0153533	0.000878567	0.000878567
ASM3A	hpro	Acid sphingomyelinase-like phosphodiesterase 3a		Human		-0.0327544	0.0327544	-0.0123574	0.0123574	0.425983	0.425983	-0.199354	0.199354	0.0153412	0.0153412	-0.000245057	0.000245057
MH0125_GL0062988	mpro	Pyruvate-formate lyase(4465)	Energy production and conversion	Firmicutes	unknown	0.529399	0.529399	-0.26423	0.26423	-0.256602	0.256602	-0.0192341	0.0192341	0.0150225	0.0150225	-0.00129984	0.00129984
DPEP1	hpro	Dipeptidase 1		Human		0.826274	0.826274	-0.0535092	0.0535092	0.569526	0.569526	0.159301	0.159301	-0.0140435	0.0140435	-0.000313763	0.000313763
T2D-135A_GL0013320	mpro	ATP-dependent protease ClpP, protease subunit(5899)	Posttranslational modification, protein turnover, chaperones	Bacteroidetes	Bacteroides	0.21671	0.21671	-0.00376765	0.00376765	0.218546	0.218546	0.0996462	0.0996462	-0.0138304	0.0138304	0.000221124	0.000221124
CLCA4	hpro	Calcium-activated chloride channel regulator 4		Human		0.0407561	0.0407561	-0.0366732	0.0366732	0.474102	0.474102	-0.41993	0.41993	0.0135934	0.0135934	0.000948548	0.000948548
CTRC	hpro	Chymotrypsin-C		Human		0.0434277	0.0434277	-0.00608033	0.00608033	-0.598752	0.598752	0.204865	0.204865	-0.0135464	0.0135464	0.000469214	0.000469214
CLCA1	hpro	Calcium-activated chloride channel regulator 1		Human		-1.18537	1.18537	0.0489537	0.0489537	0.479372	0.479372	-0.0424591	0.0424591	0.0134394	0.0134394	0.000775745	0.000775745
DNAS1	hpro	Deoxyribonuclease-1		Human		0.520172	0.520172	0.0544602	0.0544602	0.758593	0.758593	0.171509	0.171509	0.0133628	0.0133628	0.000660158	0.000660158
MH0410_GL0108675	mpro	Aspartyl aminopeptidase(2807)	Amino acid transport and metabolism	Firmicutes	Faecalibacterium	-0.775345	0.775345	-0.300924	0.300924	0.0429834	0.0429834	-0.0577718	0.0577718	0.0127255	0.0127255	-0.00129613	0.00129613
f__Lachnospiraceae	clade			Firmicutes		0.668633	0.668633	-0.0510237	0.0510237	-0.0218265	0.0218265	0.735865	0.735865	-0.0126719	0.0126719	-0.00926864	0.00926864
O2.UC48-0_GL0000051	mpro	ABC-type glycerol-3-phosphate transport system, periplasmic component(15818)	Carbohydrate transport and metabolism	Firmicutes	Ruminococcus	0.621733	0.621733	-0.107487	0.107487	0.134757	0.134757	0.276402	0.276402	-0.0123927	0.0123927	0.000174581	0.000174581
f__Lachnospiraceae..g__..s__..otu__758788	clade			Firmicutes		1.41185	1.41185	0.292586	0.292586	-0.0241479	0.0241479	0.00973928	0.00973928	-0.0118568	0.0118568	0.428525	0.428525
MH0041_GL0035306	mpro	Glutamate dehydrogenase/leucine dehydrogenase(2586)	Amino acid transport and metabolism	Bacteroidetes	unknown	-0.254091	0.254091	-0.454565	0.454565	0.401984	0.401984	0.0548853	0.0548853	0.0111575	0.0111575	-0.000309326	0.000309326
O2.UC41-1_GL0011175	mpro	Glutamate dehydrogenase/leucine dehydrogenase(2586)	Amino acid transport and metabolism	Firmicutes	Blautia	0.867089	0.867089	-0.597018	0.597018	0.279011	0.279011	-0.0821295	0.0821295	0.0109769	0.0109769	0.00125086	0.00125086
T2D-108A_GL0119571	mpro	ABC-type nitrate/sulfonate/bicarbonate transport system, periplasmic component(3261)	Inorganic ion transport and metabolism	other	Bilophila	-0.284503	0.284503	-0.00707338	0.00707338	-0.016368	0.016368	-0.346205	0.346205	0.0106086	0.0106086	-0.00400029	0.00400029
A0A087WZY1	hpro	Uncharacterized protein		Human		-0.319165	0.319165	-0.124497	0.124497	-0.633221	0.633221	0.27661	0.27661	0.0104998	0.0104998	0.000624905	0.000624905
MH0100_GL0059514	mpro	ABC-type glycerol-3-phosphate transport system, periplasmic component(15818)	Carbohydrate transport and metabolism	Firmicutes	Roseburia	-0.626942	0.626942	-0.0748835	0.0748835	-0.0345953	0.0345953	0.0362711	0.0362711	0.0104775	0.0104775	0.000102687	0.000102687
AMPE	hpro	Glutamyl aminopeptidase		Human		-0.704547	0.704547	-0.344011	0.344011	0.445489	0.445489	0.0874019	0.0874019	0.0100505	0.0100505	-8.63331e-05	8.63331e-05
f__Ruminococcaceae..g__..s__..otu__761968	clade			Firmicutes		1.57352	1.57352	-0.0968144	0.0968144	0.0451881	0.0451881	-0.90179	0.90179	-0.00978286	0.00978286	1.15201	1.15201
KV621	hpro	Immunoglobulin kappa variable 6-21		Human		-0.240181	0.240181	0.0171846	0.0171846	0.592591	0.592591	-0.107392	0.107392	0.00939446	0.00939446	-0.000321753	0.000321753
KVD28	hpro	Immunoglobulin kappa variable 2D-28		Human		-1.99767	1.99767	-0.000872602	0.000872602	0.0885286	0.0885286	0.0914341	0.0914341	0.00889207	0.00889207	5.1926e-05	5.1926e-05
MH0077_GL0039414	mpro	Fructose/tagatose bisphosphate aldolase(3616)	Carbohydrate transport and metabolism	Firmicutes	unknown	0.294214	0.294214	-0.880566	0.880566	-0.216242	0.216242	0.0486599	0.0486599	-0.00872809	0.00872809	0.00106892	0.00106892
FCGBP	hpro	IgGFc-binding protein		Human		-0.826173	0.826173	0.372731	0.372731	1.09947	1.09947	0.0328146	0.0328146	0.00799078	0.00799078	1.10282e-05	1.10282e-05
LAMP2	hpro	Lysosome-associated membrane glycoprotein 2		Human		-0.197608	0.197608	0.594816	0.594816	0.864743	0.864743	-0.0915155	0.0915155	0.00785051	0.00785051	-0.000697873	0.000697873
MH0259_GL0083995	mpro	ABC-type sugar transport system, periplasmic component, contains N-terminal xre family HTH domain(4787)	Carbohydrate transport and metabolism	unknown	unknown	0.888273	0.888273	-0.354699	0.354699	-0.00582215	0.00582215	-0.723071	0.723071	0.0078181	0.0078181	0.00042439	0.00042439
CBPO	hpro	Carboxypeptidase O		Human		-0.00124441	0.00124441	0.054511	0.054511	0.5489	0.5489	-0.0251123	0.0251123	0.00776912	0.00776912	-0.000113817	0.000113817
f__Rikenellaceae..g__..s__..otu__1067143	clade			Bacteroidetes		2.36219	2.36219	-0.163829	0.163829	0.0986789	0.0986789	0.214589	0.214589	0.0077073	0.0077073	0.77492	0.77492
MH0457_GL0249596	mpro	Glutamate dehydrogenase/leucine dehydrogenase(2586)	Amino acid transport and metabolism	Firmicutes	Clostridium	0.0561807	0.0561807	0.00558494	0.00558494	0.446345	0.446345	-0.429709	0.429709	-0.00756197	0.00756197	-0.00204528	0.00204528
MH0057_GL0015536	mpro	Translation elongation factor EF-Tu, a GTPase(2272)	Translation, ribosomal structure and biogenesis	Firmicutes	Eubacterium	0.872496	0.872496	-0.262226	0.262226	-0.13239	0.13239	0.018997	0.018997	-0.00693831	0.00693831	0.000858973	0.000858973
NOF007_GL0066272	mpro	Triosephosphate isomerase(2381)	Carbohydrate transport and metabolism	Firmicutes	Roseburia	-0.0098439	0.0098439	0.0474237	0.0474237	-0.036303	0.036303	-0.469107	0.469107	0.00666683	0.00666683	-0.000467639	0.000467639
XPP2	hpro	Xaa-Pro aminopeptidase 2		Human		0.248395	0.248395	-0.321675	0.321675	-0.0343319	0.0343319	-0.109633	0.109633	0.00666387	0.00666387	-0.000676388	0.000676388
K1C10	hpro	Keratin, type I cytoskeletal 10		Human		-0.474883	0.474883	0.0995829	0.0995829	-0.251137	0.251137	-0.125246	0.125246	0.00580616	0.00580616	0.000583872	0.000583872
VNN1	hpro	Pantetheinase		Human		-0.0273861	0.0273861	-0.0805882	0.0805882	0.243895	0.243895	0.0308865	0.0308865	0.00562868	0.00562868	-8.93963e-05	8.93963e-05
S10A8	hpro	Protein S100-A8		Human		-0.569672	0.569672	-0.153852	0.153852	0.702507	0.702507	-0.0518061	0.0518061	0.00543419	0.00543419	-0.000922415	0.000922415
V1.UC4-0_GL0099373	mpro	ABC-type glycerol-3-phosphate transport system, periplasmic component(15818)	Carbohydrate transport and metabolism	unknown	unknown	-0.185021	0.185021	0.000698758	0.000698758	-0.0948858	0.0948858	-0.704285	0.704285	0.0053795	0.0053795	-0.000736762	0.000736762
CBPQ	hpro	Carboxypeptidase Q		Human		0.292561	0.292561	0.0382943	0.0382943	0.702959	0.702959	0.42673	0.42673	0.00537052	0.00537052	-9.69524e-06	9.69524e-06
g__Ruminococcus..s__..otu__1813887	clade			Firmicutes		1.19697	1.19697	0.135786	0.135786	0.0589195	0.0589195	-0.277065	0.277065	0.00493986	0.00493986	0.945902	0.945902
V1.UC40-0_GL0130575	mpro	Uncharacterized conserved protein RhaS, contains 28 RHS repeats(16194)	General function prediction only	unknown	unknown	0.0397022	0.0397022	-0.360516	0.360516	0.0633497	0.0633497	0.186862	0.186862	-0.00463872	0.00463872	0.000285564	0.000285564
HV315	hpro	Immunoglobulin heavy variable 3-15		Human		-1.79742	1.79742	-0.0158597	0.0158597	0.116682	0.116682	-0.0407357	0.0407357	-0.00445801	0.00445801	-0.000906038	0.000906038
ENPP7	hpro	Ectonucleotide pyrophosphatase/phosphodiesterase family member 7		Human		-0.600925	0.600925	0.27523	0.27523	0.786498	0.786498	0.157739	0.157739	0.00310024	0.00310024	-0.00012644	0.00012644
MH0182_GL0101471	mpro			Firmicutes	Ruminococcus	-0.254663	0.254663	-1.05383	1.05383	0.430567	0.430567	0.326213	0.326213	0.00302124	0.00302124	-0.000754285	0.000754285
HV434	hpro	Immunoglobulin heavy variable 4-34		Human		-2.50929	2.50929	0.02551	0.02551	0.59505	0.59505	0.190837	0.190837	-0.00275422	0.00275422	-0.000203509	0.000203509
RL40	hpro	Ubiquitin-60S ribosomal protein L40		Human		-0.215719	0.215719	-0.0490365	0.0490365	-0.680887	0.680887	-0.115517	0.115517	-0.00247014	0.00247014	-0.000442892	0.000442892
CEL2A	hpro	Chymotrypsin-like elastase family member 2A		Human		-2.35067	2.35067	0.612299	0.612299	-0.902782	0.902782	-0.1113	0.1113	0.00213622	0.00213622	-3.27483e-05	3.27483e-05
MH0270_GL0115739	mpro	Outer membrane protein OmpA and related peptidoglycan-associated (lipo)proteins(5834)	Cell wall/membrane/envelope biogenesis	Bacteroidetes	Bacteroides	0.112403	0.112403	-0.107824	0.107824	-0.0821862	0.0821862	1.21141	1.21141	-0.00184073	0.00184073	-0.000393155	0.000393155
MH0092_GL0010172	mpro	Flagellin and related hook-associated protein FlgL(3044)	Cell motility	unknown	unknown	0.153181	0.153181	-0.470794	0.470794	-0.37125	0.37125	0.082044	0.082044	-0.00176465	0.00176465	-0.000108399	0.000108399
MH0407_GL0024171	mpro	Glycogen synthase(3897)	Carbohydrate transport and metabolism	unknown	unknown	-0.134362	0.134362	-0.223529	0.223529	0.189086	0.189086	0.0251517	0.0251517	-0.00170712	0.00170712	-0.00046782	0.00046782
AMPN	hpro	Aminopeptidase N		Human		-2.04862	2.04862	0.0413476	0.0413476	-0.579129	0.579129	-0.104824	0.104824	-0.00144108	0.00144108	0.00014405	0.00014405
KV105	hpro	Immunoglobulin kappa variable 1-5		Human		-1.89166	1.89166	-0.00974131	0.00974131	0.487665	0.487665	-0.0262016	0.0262016	-0.000980557	0.000980557	0.000359519	0.000359519
KV133	hpro	Immunoglobulin kappa variable 1-33		Human		-1.76851	1.76851	0.154666	0.154666	0.480016	0.480016	0.173876	0.173876	0.000601267	0.000601267	0.000573822	0.000573822
T2D-113A_GL0127319	mpro	Acetyl-CoA carboxylase, carboxyltransferase component(1717)	Lipid transport and metabolism	Bacteroidetes	Bacteroides	0.778543	0.778543	-0.515554	0.515554	0.445484	0.445484	0.80297	0.80297	-0.000474765	0.000474765	0.000262176	0.000262176
ADA	hpro	Adenosine deaminase		Human		-0.0129582	0.0129582	0.540375	0.540375	0.320646	0.320646	0.23275	0.23275	-0.000415748	0.000415748	0.000403959	0.000403959
f__Lachnospiraceae..g__..s__..otu__4321090	clade			Firmicutes		0.557568	0.557568	0.183044	0.183044	-0.0242519	0.0242519	0.0390486	0.0390486	2.68134e-05	2.68134e-05	1.21117	1.21117

## Sheet: Sup Table 4 - MOFA 2 loadings
Supplementary Table 4: MOFA loadings contributing to latent factors 1-6 for model 2
Real and absolute contribution of each variable to latent factors 1-6 is given. hpro: human protein, mpro: microbial proteins
feature	view	simple name	COG category	phylum	genus	LF1	abs(LF1)	LF2	abs(LF2)	LF3	abs(LF3)	LF4	abs(LF4)	LF5	abs(LF5)	LF6	abs(LF6)	LF7	abs(LF7)	LF8	abs(LF8)
MH0394_GL0022704	mpro	Ketol-acid reductoisomerase(1310)	Coenzyme transport and metabolism	Bacteroidetes	Prevotella	-0.433753	0.433753	-0.0200547	0.0200547	1.59718	1.59718	-0.31386	0.31386	0.374098	0.374098	-0.144165	0.144165	-0.695581	0.695581	0.000483442	0.000483442
MH0384_GL0042433	mpro	Ferritin(922)	Inorganic ion transport and metabolism	Bacteroidetes	Bacteroides	-0.188385	0.188385	0.0344598	0.0344598	-1.51286	1.51286	0.0388642	0.0388642	-0.00421184	0.00421184	0.440082	0.440082	-0.0333038	0.0333038	0.00020121	0.00020121
457395.BSBG_00304	mpro	Opacity protein and related surface antigens(2204)	Cell wall/membrane/envelope biogenesis	Bacteroidetes	Bacteroides	-0.150293	0.150293	-0.0560712	0.0560712	-1.49491	1.49491	0.0344385	0.0344385	-0.0248592	0.0248592	-0.712789	0.712789	0.660569	0.660569	-0.000136897	0.000136897
g__Prevotella	clade	0				-0.390063	0.390063	0.000681246	0.000681246	1.4715	1.4715	-0.00012916	0.00012916	0.000189945	0.000189945	0.000426085	0.000426085	-1.20507	1.20507	-0.207033	0.207033
MH0002_GL0076888	mpro	Tetratricopeptide (TPR) repeat(13357)	General function prediction only	Bacteroidetes	Bacteroides	-0.826068	0.826068	0.0160773	0.0160773	-1.35392	1.35392	0.360401	0.360401	-0.0398298	0.0398298	-0.622462	0.622462	0.01629	0.01629	6.69111e-05	6.69111e-05
MH0003_GL0052996	mpro	0		Bacteroidetes	Bacteroides	-0.231442	0.231442	0.15477	0.15477	-1.26936	1.26936	-0.0900864	0.0900864	-0.0505147	0.0505147	-0.0239654	0.0239654	0.44271	0.44271	-1.99808e-05	1.99808e-05
O2.UC50-2_GL0023975	mpro	Biopolymer transport protein ExbB/TolQ(1774)	Intracellular trafficking, secretion, and vesicular transport	Bacteroidetes	Bacteroides	-0.374689	0.374689	-0.0784007	0.0784007	-1.25317	1.25317	-0.0100191	0.0100191	-0.0176264	0.0176264	-0.407749	0.407749	0.00758544	0.00758544	0.000361352	0.000361352
MH0001_GL0002213	mpro	Glucuronate isomerase(1142)	Carbohydrate transport and metabolism	Bacteroidetes	Prevotella	-0.243833	0.243833	-0.0287661	0.0287661	1.24958	1.24958	-0.230805	0.230805	0.0545263	0.0545263	-0.27751	0.27751	-0.555799	0.555799	0.000149775	0.000149775
MH0003_GL0082437	mpro	Outer membrane cobalamin receptor protein(11370)	Coenzyme transport and metabolism	Bacteroidetes	Bacteroides	0.793497	0.793497	0.00540401	0.00540401	-1.24796	1.24796	0.303036	0.303036	-0.0769401	0.0769401	-0.355654	0.355654	0.0196922	0.0196922	3.09042e-05	3.09042e-05
O2.UC19-2_GL0094248	mpro	Tetratricopeptide (TPR) repeat(13357)	General function prediction only	Bacteroidetes	Bacteroides	-0.318911	0.318911	-0.0269613	0.0269613	-1.22658	1.22658	0.18614	0.18614	-0.289293	0.289293	-0.0191403	0.0191403	0.0685196	0.0685196	8.86833e-05	8.86833e-05
g__Coprococcus..s__	clade	0				-0.0641588	0.0641588	0.0242175	0.0242175	-1.2158	1.2158	1.68836e-05	1.68836e-05	3.59841e-05	3.59841e-05	-0.00051703	0.00051703	0.00416719	0.00416719	-0.0198962	0.0198962
MH0270_GL0115739	mpro	Outer membrane protein OmpA and related peptidoglycan-associated (lipo)proteins(5834)	Cell wall/membrane/envelope biogenesis	Bacteroidetes	Bacteroides	-0.105957	0.105957	-0.0814839	0.0814839	-1.13809	1.13809	0.157409	0.157409	-0.104755	0.104755	-0.160473	0.160473	0.197966	0.197966	-3.02454e-05	3.02454e-05
T2D-135A_GL0072715	mpro	Ferritin(922)	Inorganic ion transport and metabolism	Bacteroidetes	Bacteroides	-0.0536908	0.0536908	-0.0602714	0.0602714	-1.1247	1.1247	0.241898	0.241898	-0.375918	0.375918	0.0942099	0.0942099	0.0939702	0.0939702	-0.000135011	0.000135011
MH0003_GL0083599	mpro	L-rhamnose isomerase(805)	Carbohydrate transport and metabolism	Bacteroidetes	Bacteroides	-0.519058	0.519058	-0.0104649	0.0104649	-1.11949	1.11949	0.125021	0.125021	0.047711	0.047711	0.0775458	0.0775458	-0.0190899	0.0190899	-8.33244e-05	8.33244e-05
MH0198_GL0051005	mpro	Ribosomal protein L7/L12(1565)	Translation, ribosomal structure and biogenesis	unknown	unknown	-0.475668	0.475668	-0.072835	0.072835	1.07869	1.07869	-0.031165	0.031165	0.636366	0.636366	-0.0645885	0.0645885	-0.629445	0.629445	0.00029401	0.00029401
MH0191_GL0069603	mpro	Malate/lactate dehydrogenase(2438)	Energy production and conversion	Bacteroidetes	Bacteroides	-0.516481	0.516481	-0.0415977	0.0415977	-1.06189	1.06189	-0.0516899	0.0516899	0.0698774	0.0698774	0.095793	0.095793	-0.0130078	0.0130078	-5.78387e-05	5.78387e-05
MH0430_GL0010972	mpro	Ribosomal protein L10(1700)	Translation, ribosomal structure and biogenesis	Bacteroidetes	unknown	0.476896	0.476896	-0.0033878	0.0033878	-1.05896	1.05896	-0.090252	0.090252	0.15145	0.15145	0.279739	0.279739	-0.0066468	0.0066468	0.000551166	0.000551166
O2.UC15-2_GL0136796	mpro	Malate/lactate dehydrogenase(2438)	Energy production and conversion	Bacteroidetes	Bacteroides	-0.327095	0.327095	-0.00643355	0.00643355	-1.04937	1.04937	0.110295	0.110295	-0.0374711	0.0374711	-0.153744	0.153744	0.173235	0.173235	-0.000186739	0.000186739
435590.BVU_0563	mpro	Outer membrane receptor for ferrienterochelin and colicins(16693)	Inorganic ion transport and metabolism	Bacteroidetes	Bacteroides	-0.0305663	0.0305663	0.0893051	0.0893051	-0.995726	0.995726	0.364572	0.364572	0.219358	0.219358	-0.455663	0.455663	0.113103	0.113103	-3.40931e-05	3.40931e-05
MH0092_GL0100560	mpro	Ferritin(922)	Inorganic ion transport and metabolism	Bacteroidetes	Bacteroides	-0.0390446	0.0390446	0.0134778	0.0134778	-0.995291	0.995291	-0.358559	0.358559	0.07711	0.07711	-0.0795113	0.0795113	-0.0806603	0.0806603	4.89318e-05	4.89318e-05
MH0126_GL0117073	mpro	Seryl-tRNA synthetase(2788)	Translation, ribosomal structure and biogenesis	Bacteroidetes	Bacteroides	-0.477491	0.477491	-0.171552	0.171552	-0.992304	0.992304	-0.111862	0.111862	0.146195	0.146195	0.21851	0.21851	-0.00590079	0.00590079	0.00023827	0.00023827
SZEY-59A_GL0043576	mpro	ABC-type glycerol-3-phosphate transport system, periplasmic component(15818)	Carbohydrate transport and metabolism	unknown	unknown	-0.0069943	0.0069943	0.0402788	0.0402788	-0.982788	0.982788	-0.0246765	0.0246765	-0.142339	0.142339	0.546875	0.546875	0.0632221	0.0632221	-9.09837e-05	9.09837e-05
V1.FI24_GL0080773	mpro	Phosphoglycerate mutase (BPG-independent, AlkP superfamily)(2439)	Carbohydrate transport and metabolism	Bacteroidetes	Prevotella	-0.159393	0.159393	-0.0201989	0.0201989	0.971568	0.971568	0.0598855	0.0598855	0.397772	0.397772	0.0145421	0.0145421	-0.771709	0.771709	0.000248359	0.000248359
MH0140_GL0119224	mpro	Xylose isomerase(482)	Carbohydrate transport and metabolism	Bacteroidetes	Bacteroides	-0.43471	0.43471	-0.0754497	0.0754497	-0.971417	0.971417	-0.328977	0.328977	0.0831805	0.0831805	0.677731	0.677731	0.107067	0.107067	-6.06223e-05	6.06223e-05
NLM003_GL0014164	mpro	Phosphoserine aminotransferase(1828)	Coenzyme transport and metabolism	Bacteroidetes	Bacteroides	-0.751845	0.751845	0.0481943	0.0481943	-0.949394	0.949394	-0.123202	0.123202	0.122271	0.122271	0.372374	0.372374	-0.246485	0.246485	0.000184165	0.000184165
MH0006_GL0081469	mpro	Acetyl-CoA carboxylase, carboxyltransferase component(1717)	Lipid transport and metabolism	unknown	unknown	-0.464941	0.464941	-0.0724702	0.0724702	-0.944517	0.944517	0.00752387	0.00752387	0.00164796	0.00164796	-0.439402	0.439402	-0.00123225	0.00123225	4.39035e-05	4.39035e-05
MH0064_GL0025357	mpro	Outer membrane protein OmpA and related peptidoglycan-associated (lipo)proteins(5834)	Cell wall/membrane/envelope biogenesis	Bacteroidetes	Prevotella	-0.26121	0.26121	-0.0232436	0.0232436	0.943796	0.943796	0.0129835	0.0129835	-0.00294212	0.00294212	-0.303944	0.303944	-0.752307	0.752307	4.4451e-05	4.4451e-05
BGI-17A_GL0008781	mpro	Tetratricopeptide (TPR) repeat(13357)	General function prediction only	Bacteroidetes	Bacteroides	-0.411304	0.411304	0.056261	0.056261	-0.932514	0.932514	-0.108591	0.108591	0.129473	0.129473	-0.177949	0.177949	-0.0012005	0.0012005	-7.70293e-05	7.70293e-05
411901.BACCAC_00028	mpro	Tetratricopeptide (TPR) repeat(13357)	General function prediction only	Bacteroidetes	Bacteroides	-0.547344	0.547344	-0.0429752	0.0429752	-0.916373	0.916373	0.165504	0.165504	-0.180806	0.180806	0.0839959	0.0839959	0.0191163	0.0191163	-0.000214802	0.000214802
O2.UC19-1_GL0066097	mpro	Ribosomal protein L7/L12(1565)	Translation, ribosomal structure and biogenesis	Bacteroidetes	Bacteroides	0.0739994	0.0739994	0.0529013	0.0529013	-0.903602	0.903602	-0.169462	0.169462	0.0461554	0.0461554	0.537994	0.537994	-0.021859	0.021859	0.000262256	0.000262256
V1.CD29-0_GL0003887	mpro	Triosephosphate isomerase(2381)	Carbohydrate transport and metabolism	Bacteroidetes	Bacteroides	-0.50451	0.50451	0.0116626	0.0116626	-0.900374	0.900374	-0.15909	0.15909	-0.00389589	0.00389589	0.624839	0.624839	-0.0522056	0.0522056	-0.000121356	0.000121356
f__Clostridiaceae..g__..s__..otu__575768	clade	0				-0.28469	0.28469	0.121588	0.121588	0.888246	0.888246	-5.46238e-05	5.46238e-05	-0.000341489	0.000341489	-0.000842122	0.000842122	-0.177004	0.177004	-1.02875	1.02875
T2D-133A_GL0082245	mpro	Polyribonucleotide nucleotidyltransferase (polynucleotide phosphorylase)(3082)	Translation, ribosomal structure and biogenesis	Bacteroidetes	Bacteroides	-0.00723673	0.00723673	-0.178811	0.178811	-0.888077	0.888077	0.0595401	0.0595401	-0.0675669	0.0675669	-0.0551723	0.0551723	-0.0504466	0.0504466	4.72803e-05	4.72803e-05
MH0350_GL0092393	mpro	L-fucose isomerase or related protein(2583)	Carbohydrate transport and metabolism	Firmicutes	Ruminococcus	-1.03606	1.03606	-0.0227583	0.0227583	0.885953	0.885953	0.0854424	0.0854424	0.154015	0.154015	0.0687851	0.0687851	0.288914	0.288914	0.000162673	0.000162673
MH0003_GL0042123	mpro	Polyribonucleotide nucleotidyltransferase (polynucleotide phosphorylase)(3082)	Translation, ribosomal structure and biogenesis	Bacteroidetes	Bacteroides	0.0552277	0.0552277	-0.173911	0.173911	-0.879637	0.879637	0.073985	0.073985	-0.0104717	0.0104717	-0.000979445	0.000979445	-0.4044	0.4044	0.000421823	0.000421823
MH0438_GL0034965	mpro	Malate/lactate dehydrogenase(2438)	Energy production and conversion	Bacteroidetes	Bacteroides	-0.659572	0.659572	-0.0102838	0.0102838	-0.877841	0.877841	0.438703	0.438703	-0.00626956	0.00626956	0.109732	0.109732	0.0149124	0.0149124	1.54968e-05	1.54968e-05
MH0199_GL0110037	mpro	Rubrerythrin(4121)	Energy production and conversion	Bacteroidetes	Bacteroides	-0.228265	0.228265	0.186885	0.186885	-0.876935	0.876935	-0.285692	0.285692	-0.058312	0.058312	-0.0884007	0.0884007	-0.0788588	0.0788588	-0.000210341	0.000210341
g__Dorea..s__	clade	0				0.186089	0.186089	0.122954	0.122954	-0.876394	0.876394	-2.20204e-05	2.20204e-05	8.13629e-05	8.13629e-05	-1.42187e-05	1.42187e-05	-0.0041854	0.0041854	0.165217	0.165217
ED19A_GL0021068	mpro	Superoxide dismutase(720)	Inorganic ion transport and metabolism	Bacteroidetes	Bacteroides	0.122445	0.122445	-0.00468382	0.00468382	-0.874129	0.874129	0.0607301	0.0607301	-0.0700272	0.0700272	0.403434	0.403434	0.0041727	0.0041727	-0.00055638	0.00055638
MH0002_GL0065469	mpro	L-fucose isomerase or related protein(2583)	Carbohydrate transport and metabolism	Bacteroidetes	Bacteroides	-0.0129931	0.0129931	0.112225	0.112225	-0.872167	0.872167	-0.171663	0.171663	0.401819	0.401819	0.215435	0.215435	0.0358473	0.0358473	0.000320469	0.000320469
f__Ruminococcaceae..g__..s__..otu__761968	clade	0				-0.749885	0.749885	-0.091457	0.091457	0.871025	0.871025	-2.43993e-05	2.43993e-05	9.45824e-05	9.45824e-05	0.000347559	0.000347559	0.00888322	0.00888322	0.54129	0.54129
MH0066_GL0010765	mpro	Glyceraldehyde-3-phosphate dehydrogenase/erythrose-4-phosphate dehydrogenase(2333)	Carbohydrate transport and metabolism	Bacteroidetes	Bacteroides	0.0395337	0.0395337	-0.0163452	0.0163452	-0.870399	0.870399	-0.242835	0.242835	0.00444109	0.00444109	0.567352	0.567352	-0.00134791	0.00134791	0.000177104	0.000177104
NOF013_GL0084388	mpro	Rubrerythrin(4121)	Energy production and conversion	Bacteroidetes	Bacteroides	-0.367018	0.367018	0.0686662	0.0686662	-0.86837	0.86837	-0.0398626	0.0398626	0.207244	0.207244	0.10598	0.10598	-0.0556446	0.0556446	-0.000272721	0.000272721
MH0012_GL0194952	mpro	Glyceraldehyde-3-phosphate dehydrogenase/erythrose-4-phosphate dehydrogenase(2333)	Carbohydrate transport and metabolism	Bacteroidetes	Bacteroides	0.0181435	0.0181435	-0.0519413	0.0519413	-0.867958	0.867958	0.0270159	0.0270159	-0.377266	0.377266	0.591376	0.591376	0.0327209	0.0327209	-3.33419e-05	3.33419e-05
f__Ruminococcaceae..g__..s__	clade	0				-0.608673	0.608673	0.0100789	0.0100789	-0.861952	0.861952	9.12175e-05	9.12175e-05	0.000145245	0.000145245	-0.00156525	0.00156525	0.0133153	0.0133153	-0.332968	0.332968
BGI001A_GL0017652	mpro	Phosphoenolpyruvate carboxykinase, ATP-dependent(1458)	Energy production and conversion	Bacteroidetes	Bacteroides	-0.473774	0.473774	-0.0141084	0.0141084	-0.851347	0.851347	-0.0658999	0.0658999	0.311195	0.311195	0.609989	0.609989	-0.0752236	0.0752236	-0.000558076	0.000558076
MH0003_GL0005194	mpro	Translation elongation factor EF-Tu, a GTPase(2272)	Translation, ribosomal structure and biogenesis	Firmicutes	Ruminococcus	-1.4063	1.4063	0.0520502	0.0520502	-0.814096	0.814096	0.114687	0.114687	0.0440919	0.0440919	0.0738139	0.0738139	-0.00109515	0.00109515	0.000151356	0.000151356
MH0006_GL0092349	mpro	ABC-type glycerol-3-phosphate transport system, periplasmic component(15818)	Carbohydrate transport and metabolism	Firmicutes	Ruminococcus	-0.67239	0.67239	0.0397677	0.0397677	0.811037	0.811037	0.0350071	0.0350071	0.0503247	0.0503247	-0.337625	0.337625	0.757991	0.757991	0.000248657	0.000248657
NOF013_GL0053862	mpro	Protein distantly related to bacterial ferritins(84)	General function prediction only	Bacteroidetes	Bacteroides	0.0650619	0.0650619	-0.0515249	0.0515249	-0.80855	0.80855	0.0916272	0.0916272	0.0200479	0.0200479	0.618478	0.618478	0.01748	0.01748	-0.000497115	0.000497115
MH0323_GL0130000	mpro	Sugar phosphate isomerase/epimerase(6976)	Carbohydrate transport and metabolism	Bacteroidetes	Bacteroides	0.0713544	0.0713544	-0.053721	0.053721	-0.806804	0.806804	0.614775	0.614775	-0.0155666	0.0155666	0.233945	0.233945	0.140674	0.140674	-2.13058e-05	2.13058e-05
MH0267_GL0128637	mpro	Enolase(2367)	Carbohydrate transport and metabolism	Bacteroidetes	Bacteroides	-0.732047	0.732047	0.0153573	0.0153573	-0.802632	0.802632	-0.344387	0.344387	-0.0618287	0.0618287	-0.0149477	0.0149477	0.00901256	0.00901256	0.000107589	0.000107589
MH0003_GL0013354	mpro	Glutamate dehydrogenase/leucine dehydrogenase(2586)	Amino acid transport and metabolism	Bacteroidetes	Bacteroides	-0.610427	0.610427	0.108773	0.108773	-0.800728	0.800728	-0.409651	0.409651	0.0736911	0.0736911	0.731834	0.731834	-0.0620147	0.0620147	0.000433639	0.000433639
T2D-2A_GL0041562	mpro	Predicted glycosyl hydrolase, GH43/DUF377 family(1387)	Carbohydrate transport and metabolism	unknown	unknown	-0.511104	0.511104	-0.0017789	0.0017789	0.791443	0.791443	-0.406947	0.406947	0.0735804	0.0735804	-0.0208096	0.0208096	-0.712472	0.712472	-0.000157761	0.000157761
NLF014_GL0001164	mpro	Glyceraldehyde-3-phosphate dehydrogenase/erythrose-4-phosphate dehydrogenase(2333)	Carbohydrate transport and metabolism	Bacteroidetes	Bacteroides	-0.0617972	0.0617972	-0.0128056	0.0128056	-0.785436	0.785436	0.0586913	0.0586913	0.0944526	0.0944526	0.583787	0.583787	-0.00936317	0.00936317	0.000393731	0.000393731
g__Ruminococcus..s__..otu__210647	clade	0				-0.717035	0.717035	0.277585	0.277585	-0.782261	0.782261	-4.28941e-05	4.28941e-05	-0.000225349	0.000225349	1.49907e-05	1.49907e-05	-0.022184	0.022184	0.00304898	0.00304898
MH0413_GL0006546	mpro	Alpha-L-arabinofuranosidase(2217)	Carbohydrate transport and metabolism	Bacteroidetes	Bacteroides	-0.167937	0.167937	-0.0572187	0.0572187	-0.775423	0.775423	0.012889	0.012889	-0.0320838	0.0320838	-0.307397	0.307397	0.318295	0.318295	-0.00013826	0.00013826
V1.FI14_GL0082769	mpro	Lactate dehydrogenase or related 2-hydroxyacid dehydrogenase(4350)	General function prediction only	Bacteroidetes	Bacteroides	-0.165358	0.165358	0.0441131	0.0441131	-0.773821	0.773821	0.0477307	0.0477307	0.0988825	0.0988825	0.0598082	0.0598082	-0.00962365	0.00962365	0.000277268	0.000277268
g__Coprococcus..s__..otu__578437	clade	0				-0.123682	0.123682	-0.238885	0.238885	-0.773513	0.773513	8.02796e-05	8.02796e-05	-0.000147735	0.000147735	-0.000235791	0.000235791	-0.118259	0.118259	-0.74948	0.74948
T2D-113A_GL0127319	mpro	Acetyl-CoA carboxylase, carboxyltransferase component(1717)	Lipid transport and metabolism	Bacteroidetes	Bacteroides	-0.834244	0.834244	-0.314511	0.314511	-0.770925	0.770925	-0.44185	0.44185	-0.00469784	0.00469784	-0.118156	0.118156	0.19369	0.19369	-4.71834e-05	4.71834e-05
MH0002_GL0053267	mpro	Glycine cleavage system protein P (pyridoxal-binding), C-terminal domain(755)	Amino acid transport and metabolism	Bacteroidetes	Bacteroides	-0.126752	0.126752	0.243647	0.243647	-0.770531	0.770531	-0.0722012	0.0722012	0.0394201	0.0394201	0.620502	0.620502	0.00113831	0.00113831	0.000634114	0.000634114
435590.BVU_2041	mpro	Predicted dehydrogenase(10872)	General function prediction only	Bacteroidetes	Bacteroides	0.293156	0.293156	0.054069	0.054069	-0.76848	0.76848	-0.641887	0.641887	0.00987762	0.00987762	0.0353204	0.0353204	0.103064	0.103064	0.000175734	0.000175734
N031A_GL0017241	mpro	ABC-type oligopeptide transport system, periplasmic component(3057)	Amino acid transport and metabolism	Firmicutes	Faecalibacterium	-0.148766	0.148766	-0.101458	0.101458	0.766505	0.766505	0.287246	0.287246	-0.0219965	0.0219965	0.470828	0.470828	-0.218949	0.218949	-0.000261574	0.000261574
MH0001_GL0021200	mpro	Nicotinamide riboside kinase(543)	Coenzyme transport and metabolism	Bacteroidetes	Prevotella	-0.22803	0.22803	0.013698	0.013698	0.761029	0.761029	-0.1456	0.1456	0.0254082	0.0254082	0.239093	0.239093	-0.491524	0.491524	0.000287921	0.000287921
f__Lachnospiraceae	clade	0				-0.458457	0.458457	-0.321248	0.321248	-0.760526	0.760526	2.41694e-05	2.41694e-05	-9.97412e-05	9.97412e-05	-0.000250146	0.000250146	0.00114996	0.00114996	-0.228087	0.228087
MH0017_GL0006295	mpro	ABC-type glycerol-3-phosphate transport system, periplasmic component(15818)	Carbohydrate transport and metabolism	unknown	unknown	-0.15985	0.15985	-0.108279	0.108279	0.760248	0.760248	-0.430325	0.430325	-0.0447971	0.0447971	0.0355888	0.0355888	0.197326	0.197326	-0.000165705	0.000165705
MH0268_GL0163709	mpro	0		Firmicutes	unknown	-0.13079	0.13079	0.0756411	0.0756411	0.752269	0.752269	0.0495768	0.0495768	-0.277318	0.277318	-0.030654	0.030654	0.0411658	0.0411658	4.82209e-05	4.82209e-05
o__Clostridiales..f__..g__..s__	clade	0				-0.161699	0.161699	0.360823	0.360823	-0.750903	0.750903	-6.36389e-05	6.36389e-05	-0.000395776	0.000395776	-0.000938604	0.000938604	-0.0118742	0.0118742	-0.0660182	0.0660182
MH0101_GL0019525	mpro	Rubrerythrin(4121)	Energy production and conversion	Bacteroidetes	Bacteroides	0.0683225	0.0683225	-0.0389394	0.0389394	-0.750094	0.750094	-0.0476952	0.0476952	-0.348709	0.348709	-0.00240955	0.00240955	0.367413	0.367413	-0.000354032	0.000354032
N086A_GL0066963	mpro	Phosphoenolpyruvate-protein kinase (PTS system EI component in bacteria)(4879)	Carbohydrate transport and metabolism	Bacteroidetes	Bacteroides	-0.444783	0.444783	-0.180658	0.180658	-0.745763	0.745763	-0.070648	0.070648	0.0539725	0.0539725	0.296559	0.296559	-0.377372	0.377372	4.9958e-05	4.9958e-05
MH0002_GL0038002	mpro	2-keto-3-deoxy-6-phosphogluconate aldolase(1825)	Carbohydrate transport and metabolism	Bacteroidetes	Bacteroides	-0.0499912	0.0499912	0.0420861	0.0420861	-0.738805	0.738805	-0.144668	0.144668	-0.145468	0.145468	0.333608	0.333608	0.073352	0.073352	0.000494708	0.000494708
MH0067_GL0022153	mpro	Malate/lactate dehydrogenase(2438)	Energy production and conversion	Bacteroidetes	Bacteroides	-0.672783	0.672783	-0.0357089	0.0357089	-0.737971	0.737971	-0.440987	0.440987	0.271377	0.271377	0.555916	0.555916	-0.054021	0.054021	-0.000114243	0.000114243
MH0086_GL0070801	mpro	Formyltetrahydrofolate synthetase(2402)	Nucleotide transport and metabolism	Firmicutes	Ruminococcus	-1.10698	1.10698	-0.0539366	0.0539366	-0.734841	0.734841	0.0945742	0.0945742	0.0420191	0.0420191	0.0853958	0.0853958	1.11062	1.11062	-0.000366661	0.000366661
MH0002_GL0064917	mpro	Rubrerythrin(4121)	Energy production and conversion	Bacteroidetes	Bacteroides	-0.155136	0.155136	0.0303517	0.0303517	-0.733212	0.733212	0.040284	0.040284	0.210788	0.210788	0.294161	0.294161	-0.10278	0.10278	0.00097089	0.00097089
MH0003_GL0044775	mpro	Glucan phosphorylase(3456)	Carbohydrate transport and metabolism	Bacteroidetes	Bacteroides	-1.2404	1.2404	-0.0193544	0.0193544	-0.733108	0.733108	-0.0617855	0.0617855	0.390006	0.390006	0.627659	0.627659	-0.0230037	0.0230037	0.000215943	0.000215943
MH0032_GL0035111	mpro	Phosphoenolpyruvate carboxykinase, ATP-dependent(1458)	Energy production and conversion	Bacteroidetes	Prevotella	-0.914312	0.914312	-0.00125083	0.00125083	0.732979	0.732979	-0.145518	0.145518	0.346272	0.346272	0.625917	0.625917	-0.188591	0.188591	-0.000174848	0.000174848
MH0163_GL0063948	mpro	6-phosphofructokinase(4652)	Carbohydrate transport and metabolism	Bacteroidetes	unknown	-0.427211	0.427211	-0.00290824	0.00290824	0.729787	0.729787	0.0768582	0.0768582	0.19852	0.19852	-0.188666	0.188666	-0.564695	0.564695	8.07743e-05	8.07743e-05
g__Parabacteroides..s__distasonis..otu__578016	clade	0				-1.0537	1.0537	-0.0574608	0.0574608	-0.728192	0.728192	4.29837e-05	4.29837e-05	-0.000130493	0.000130493	0.000261034	0.000261034	-0.0156251	0.0156251	0.441316	0.441316
MH0071_GL0029240	mpro	Phosphoenolpyruvate carboxykinase, ATP-dependent(1458)	Energy production and conversion	Bacteroidetes	Bacteroides	-0.0116105	0.0116105	0.00525485	0.00525485	-0.716808	0.716808	-0.469833	0.469833	0.0282781	0.0282781	0.288479	0.288479	-0.0828442	0.0828442	0.000154019	0.000154019
O2.UC5-1_GL0094660	mpro	ABC-type glycerol-3-phosphate transport system, periplasmic component(15818)	Carbohydrate transport and metabolism	Firmicutes	Faecalibacterium	-0.000201172	0.000201172	-0.0920129	0.0920129	0.712704	0.712704	0.0444952	0.0444952	-0.446992	0.446992	0.038238	0.038238	-0.342842	0.342842	-0.000282114	0.000282114
MH0003_GL0109380	mpro	0		Bacteroidetes	Bacteroides	-0.561684	0.561684	0.123966	0.123966	-0.709001	0.709001	-0.00444241	0.00444241	-0.019332	0.019332	-0.573194	0.573194	-0.0325375	0.0325375	0.000378026	0.000378026
MH0230_GL0089844	mpro	Tryptophanase(383)	Amino acid transport and metabolism	Firmicutes	unknown	-0.390895	0.390895	0.0711068	0.0711068	0.708429	0.708429	-0.230115	0.230115	-0.17632	0.17632	0.109983	0.109983	0.0774855	0.0774855	-0.000127325	0.000127325
NLM002_GL0025056	mpro	Glyceraldehyde-3-phosphate dehydrogenase/erythrose-4-phosphate dehydrogenase(2333)	Carbohydrate transport and metabolism	Bacteroidetes	Bacteroides	0.106345	0.106345	-0.109585	0.109585	0.702662	0.702662	-0.023929	0.023929	0.249369	0.249369	-0.0211533	0.0211533	-0.0336742	0.0336742	0.000125285	0.000125285
MH0402_GL0216833	mpro	5-keto 4-deoxyuronate isomerase(534)	Carbohydrate transport and metabolism	Bacteroidetes	Bacteroides	0.251775	0.251775	0.000434278	0.000434278	-0.696205	0.696205	-0.29682	0.29682	-0.00108478	0.00108478	0.3689	0.3689	0.162748	0.162748	-0.000280097	0.000280097
V1.UC4-0_GL0099373	mpro	ABC-type glycerol-3-phosphate transport system, periplasmic component(15818)	Carbohydrate transport and metabolism	unknown	unknown	0.00315998	0.00315998	-0.0531697	0.0531697	0.695988	0.695988	0.0037525	0.0037525	-0.0608022	0.0608022	0.0485848	0.0485848	-0.100361	0.100361	-0.000316118	0.000316118
MH0161_GL0134265	mpro	ABC-type glycerol-3-phosphate transport system, periplasmic component(15818)	Carbohydrate transport and metabolism	Firmicutes	Faecalibacterium	-0.0567255	0.0567255	0.0191054	0.0191054	0.695741	0.695741	0.0524577	0.0524577	0.288777	0.288777	0.327077	0.327077	-0.0125673	0.0125673	0.000115728	0.000115728
T2D-135A_GL0016452	mpro	Beta-galactosidase, beta subunit(1158)	Carbohydrate transport and metabolism	Bacteroidetes	Bacteroides	0.191066	0.191066	0.00491057	0.00491057	-0.688827	0.688827	-0.0862359	0.0862359	0.0261729	0.0261729	0.330174	0.330174	0.0163424	0.0163424	-9.33512e-06	9.33512e-06
MH0039_GL0008988	mpro	7-keto-8-aminopelargonate synthetase or related enzyme(1573)	Coenzyme transport and metabolism	Bacteroidetes	Bacteroides	0.0249981	0.0249981	-0.0880997	0.0880997	-0.686958	0.686958	-0.0382003	0.0382003	-0.127733	0.127733	-0.00681117	0.00681117	-0.00397952	0.00397952	-0.000123934	0.000123934
MH0002_GL0016379	mpro	Multidrug efflux pump subunit AcrA (membrane-fusion protein)(10431)	Defense mechanisms	Bacteroidetes	Bacteroides	-1.33674	1.33674	-0.0304707	0.0304707	-0.678727	0.678727	0.08017	0.08017	0.0352531	0.0352531	-0.526799	0.526799	0.153079	0.153079	0.00037516	0.00037516
V1.CD32-4_GL0046695	mpro	Molecular chaperone DnaK (HSP70)(4614)	Posttranslational modification, protein turnover, chaperones	Firmicutes	Eubacterium	-0.00164116	0.00164116	-0.00104012	0.00104012	0.678197	0.678197	-0.182403	0.182403	-0.094465	0.094465	-0.0739923	0.0739923	-0.348037	0.348037	0.000142903	0.000142903
TRY2	hpro	Trypsin-2				0.770638	0.770638	-0.00480539	0.00480539	-0.678092	0.678092	0.209602	0.209602	0.423963	0.423963	0.59198	0.59198	-0.000139316	0.000139316	0.000978376	0.000978376
MH0259_GL0083995	mpro	ABC-type sugar transport system, periplasmic component, contains N-terminal xre family HTH domain(4787)	Carbohydrate transport and metabolism	unknown	unknown	-0.932034	0.932034	0.0415985	0.0415985	0.677194	0.677194	-0.0604831	0.0604831	0.0797466	0.0797466	0.118716	0.118716	-0.0682381	0.0682381	-9.25487e-05	9.25487e-05
T2D-135A_GL0099393	mpro	Chaperonin GroEL (HSP60 family)(2675)	Posttranslational modification, protein turnover, chaperones	Bacteroidetes	Bacteroides	-0.659083	0.659083	-0.0887788	0.0887788	-0.676744	0.676744	0.332696	0.332696	0.174795	0.174795	-0.684367	0.684367	-0.0359829	0.0359829	0.000103594	0.000103594
MH0122_GL0049384	mpro	ABC-type sugar transport system, periplasmic component, contains N-terminal xre family HTH domain(4787)	Carbohydrate transport and metabolism	Firmicutes	Dorea	0.101838	0.101838	-0.03915	0.03915	0.669267	0.669267	-0.016346	0.016346	0.0155323	0.0155323	0.24708	0.24708	-0.0239216	0.0239216	-0.000201025	0.000201025
T2D-12A_GL0045214	mpro	0		Firmicutes	Clostridium	-0.293493	0.293493	-0.0738439	0.0738439	0.66428	0.66428	0.16791	0.16791	-0.0213111	0.0213111	-0.114803	0.114803	-0.0988825	0.0988825	-5.90604e-06	5.90604e-06
MH0189_GL0028464	mpro	Basic membrane lipoprotein Med, periplasmic binding protein (PBP1-ABC) superfamily(2696)	Cell wall/membrane/envelope biogenesis	unknown	unknown	-0.604191	0.604191	0.125459	0.125459	0.652266	0.652266	0.361305	0.361305	-0.271109	0.271109	0.0496955	0.0496955	0.167218	0.167218	2.27809e-05	2.27809e-05
SZEY-101A_GL0058785	mpro	Predicted dehydrogenase(10872)	General function prediction only	Bacteroidetes	Bacteroides	0.115414	0.115414	-0.0223408	0.0223408	-0.651102	0.651102	0.360352	0.360352	0.179207	0.179207	-0.116754	0.116754	0.0272347	0.0272347	-0.000150311	0.000150311
TRY1	hpro	Trypsin-1				0.785597	0.785597	-0.0155931	0.0155931	-0.650346	0.650346	0.175118	0.175118	0.287394	0.287394	0.693359	0.693359	0.00121368	0.00121368	-1.89326e-05	1.89326e-05
AMY2B	hpro	Alpha-amylase 2B				0.919595	0.919595	-0.929125	0.929125	-0.649974	0.649974	0.418477	0.418477	0.402855	0.402855	0.111252	0.111252	-0.00170281	0.00170281	0.000324473	0.000324473
V1.CD53-0_GL0047289	mpro	Aspartate-semialdehyde dehydrogenase(2133)	Amino acid transport and metabolism	Firmicutes	Ruminococcus	0.00768704	0.00768704	-0.078464	0.078464	-0.648276	0.648276	-0.00914219	0.00914219	-0.230879	0.230879	0.045845	0.045845	0.454477	0.454477	0.000585306	0.000585306
O2.UC36-2_GL0088942	mpro	Phosphoenolpyruvate carboxykinase, ATP-dependent(1458)	Energy production and conversion	Firmicutes	Ruminococcus	-0.13386	0.13386	-0.035045	0.035045	0.64688	0.64688	0.391652	0.391652	0.0240995	0.0240995	0.445645	0.445645	-0.157482	0.157482	-0.000238012	0.000238012
ALBU	hpro	Serum albumin				-0.69	0.69	-0.0637489	0.0637489	0.643133	0.643133	-0.563089	0.563089	0.0731978	0.0731978	-0.0865136	0.0865136	0.00104789	0.00104789	-0.000271173	0.000271173
NOM014_GL0023636	mpro	Glutamate dehydrogenase/leucine dehydrogenase(2586)	Amino acid transport and metabolism	Firmicutes	Clostridium	-0.6765	0.6765	0.0133337	0.0133337	0.642395	0.642395	-0.310681	0.310681	0.0372013	0.0372013	0.538866	0.538866	0.0618054	0.0618054	-5.53276e-05	5.53276e-05
MH0084_GL0007284	mpro	Rubrerythrin(4121)	Energy production and conversion	Bacteroidetes	Bacteroides	-0.0446925	0.0446925	0.0302995	0.0302995	-0.642366	0.642366	0.00183711	0.00183711	-0.174183	0.174183	0.390781	0.390781	-0.0132374	0.0132374	-0.00119822	0.00119822
T2D-10A_GL0028958	mpro	Phosphoenolpyruvate carboxykinase, ATP-dependent(1458)	Energy production and conversion	Bacteroidetes	Bacteroides	-0.122662	0.122662	0.0323703	0.0323703	-0.641181	0.641181	-0.0481819	0.0481819	0.208111	0.208111	0.350896	0.350896	-0.104727	0.104727	-0.000531478	0.000531478
MH0193_GL0063918	mpro	Glucuronate isomerase(1142)	Carbohydrate transport and metabolism	Bacteroidetes	unknown	-0.171012	0.171012	-0.0689946	0.0689946	-0.624405	0.624405	-0.036912	0.036912	-0.432716	0.432716	0.153518	0.153518	0.0196439	0.0196439	0.000394354	0.000394354
O2.UC48-0_GL0163238	mpro	Negative regulator of GroEL, contains thioredoxin-like and TPR-like domains(3725)	Posttranslational modification, protein turnover, chaperones	unknown	unknown	-0.854109	0.854109	0.0640191	0.0640191	0.619584	0.619584	-0.217865	0.217865	0.0208708	0.0208708	-0.0148124	0.0148124	-0.0216807	0.0216807	0.000136752	0.000136752
MH0150_GL0133178	mpro	Translation elongation factor EF-G, a GTPase(5433)	Translation, ribosomal structure and biogenesis	Firmicutes	Ruminococcus	-1.37532	1.37532	0.0911111	0.0911111	0.619246	0.619246	0.123084	0.123084	-0.0203029	0.0203029	0.0174384	0.0174384	0.699174	0.699174	-0.000258249	0.000258249
O2.UC11-0_GL0008057	mpro	Translation elongation factor EF-Tu, a GTPase(2272)	Translation, ribosomal structure and biogenesis	Bacteroidetes	Bacteroides	-1.27898	1.27898	0.0728545	0.0728545	-0.612468	0.612468	-0.0365861	0.0365861	-0.172695	0.172695	-0.40209	0.40209	0.027329	0.027329	4.22462e-06	4.22462e-06
SZEY-90A_GL0006074	mpro	Ferritin(922)	Inorganic ion transport and metabolism	Bacteroidetes	Bacteroides	-0.2927	0.2927	0.0527884	0.0527884	-0.610805	0.610805	-0.0696612	0.0696612	0.169726	0.169726	-0.357204	0.357204	-0.201621	0.201621	-6.01625e-05	6.01625e-05
MH0120_GL0062049	mpro	Acetyl/propionyl-CoA carboxylase, alpha subunit(1565)	Lipid transport and metabolism	Bacteroidetes	Bacteroides	-0.00890989	0.00890989	0.191751	0.191751	-0.609735	0.609735	0.402833	0.402833	0.0257591	0.0257591	0.395333	0.395333	-0.00678197	0.00678197	0.000253665	0.000253665
MH0002_GL0074611	mpro	Transaldolase(1174)	Carbohydrate transport and metabolism	Firmicutes	Eubacterium	-1.19342	1.19342	-0.0956547	0.0956547	0.609082	0.609082	-0.0245685	0.0245685	-0.055053	0.055053	0.444448	0.444448	-0.170891	0.170891	-7.70776e-05	7.70776e-05
MH0060_GL0053421	mpro	Translation elongation factor EF-G, a GTPase(5433)	Translation, ribosomal structure and biogenesis	Firmicutes	Faecalibacterium	-1.26525	1.26525	0.0102742	0.0102742	0.60826	0.60826	-0.173327	0.173327	0.292674	0.292674	0.223295	0.223295	0.00724717	0.00724717	-0.000241232	0.000241232
f__Lachnospiraceae..g__..s__..otu__518748	clade	0				0.0604786	0.0604786	0.174658	0.174658	-0.60315	0.60315	5.21499e-06	5.21499e-06	-0.000363929	0.000363929	-0.00141916	0.00141916	-0.390124	0.390124	0.410818	0.410818
V1.FI07_GL0116503	mpro	Ketol-acid reductoisomerase(1310)	Coenzyme transport and metabolism	unknown	unknown	-0.419473	0.419473	0.0143613	0.0143613	-0.603001	0.603001	0.41761	0.41761	-0.138922	0.138922	-0.6084	0.6084	0.00471683	0.00471683	-0.000216907	0.000216907
NLF014_GL0047945	mpro	Alanine dehydrogenase(594)	Amino acid transport and metabolism	Bacteroidetes	Bacteroides	-0.219233	0.219233	-0.016169	0.016169	-0.599373	0.599373	-0.312649	0.312649	0.310013	0.310013	0.299344	0.299344	0.0215459	0.0215459	0.000435464	0.000435464
MH0183_GL0080701	mpro	ABC-type glycerol-3-phosphate transport system, periplasmic component(15818)	Carbohydrate transport and metabolism	Firmicutes	unknown	-0.0825816	0.0825816	-0.031481	0.031481	0.598585	0.598585	-0.049638	0.049638	0.130931	0.130931	0.589785	0.589785	0.0255224	0.0255224	-8.67171e-05	8.67171e-05
MH0011_GL0083818	mpro	Succinate dehydrogenase/fumarate reductase, flavoprotein subunit(4731)	Energy production and conversion	Bacteroidetes	unknown	-0.752007	0.752007	0.00501692	0.00501692	-0.597379	0.597379	0.0716527	0.0716527	-0.0346857	0.0346857	-0.581279	0.581279	-0.0935582	0.0935582	-0.000257361	0.000257361
MH0416_GL0212194	mpro	NifU homolog involved in Fe-S cluster formation(2783)	Posttranslational modification, protein turnover, chaperones	Firmicutes	Ruminococcus	-0.555264	0.555264	0.014588	0.014588	0.595328	0.595328	0.0352495	0.0352495	-0.131755	0.131755	-0.184049	0.184049	0.00676673	0.00676673	6.90684e-05	6.90684e-05
MH0030_GL0040264	mpro	Glyceraldehyde-3-phosphate dehydrogenase/erythrose-4-phosphate dehydrogenase(2333)	Carbohydrate transport and metabolism	unknown	unknown	0.0126213	0.0126213	-0.00724644	0.00724644	0.589896	0.589896	0.214232	0.214232	0.418818	0.418818	-0.0305362	0.0305362	-0.184606	0.184606	0.000433901	0.000433901
MH0128_GL0036211	mpro	ABC-type glycerol-3-phosphate transport system, periplasmic component(15818)	Carbohydrate transport and metabolism	Firmicutes	Faecalibacterium	-0.12879	0.12879	0.0865259	0.0865259	-0.585741	0.585741	-0.165352	0.165352	0.0621163	0.0621163	0.980473	0.980473	0.125375	0.125375	-8.54578e-05	8.54578e-05
NLM008_GL0021843	mpro	Glutamate dehydrogenase/leucine dehydrogenase(2586)	Amino acid transport and metabolism	Firmicutes	Eubacterium	-0.694423	0.694423	-0.0679081	0.0679081	-0.585146	0.585146	-0.34131	0.34131	-0.017843	0.017843	0.357043	0.357043	0.0139736	0.0139736	0.000162864	0.000162864
DOM025_GL0055068	mpro	Sugar or nucleoside kinase, ribokinase family(8150)	Carbohydrate transport and metabolism	Bacteroidetes	Bacteroides	-0.0133454	0.0133454	0.0922912	0.0922912	-0.581547	0.581547	-0.010251	0.010251	-0.170449	0.170449	0.0470173	0.0470173	-0.0140874	0.0140874	0.000767288	0.000767288
g__Bifidobacterium	clade	0				0.919064	0.919064	0.0741718	0.0741718	0.579672	0.579672	-6.59273e-06	6.59273e-06	0.000406248	0.000406248	-0.00117357	0.00117357	-0.0467397	0.0467397	0.961163	0.961163
MH0175_GL0118970	mpro	Phosphoenolpyruvate carboxykinase, ATP-dependent(1458)	Energy production and conversion	unknown	unknown	-0.872442	0.872442	-0.136624	0.136624	0.57956	0.57956	0.0936376	0.0936376	0.0020337	0.0020337	-0.218252	0.218252	0.0565022	0.0565022	-0.000189034	0.000189034
SZEY-09A_GL0019985	mpro	Murein DD-endopeptidase MepM and murein hydrolase activator NlpD, contain LysM domain(5554)	Cell wall/membrane/envelope biogenesis	Firmicutes	Ruminococcus	-0.645266	0.645266	-0.194485	0.194485	-0.57712	0.57712	-0.127384	0.127384	-0.138671	0.138671	-0.506177	0.506177	-0.0890806	0.0890806	-0.000301515	0.000301515
O2.UC7-0_GL0088473	mpro	0		Firmicutes	Ruminococcus	-0.655896	0.655896	-0.108628	0.108628	-0.575892	0.575892	-0.293129	0.293129	-0.031813	0.031813	-0.352992	0.352992	-0.21675	0.21675	-0.000134938	0.000134938
MH0333_GL0069706	mpro	Cobalamin biosynthesis protein CbiK, Co2+ chelatase(1154)	Coenzyme transport and metabolism	Firmicutes	Ruminococcus	-1.2187	1.2187	-0.0235151	0.0235151	0.572707	0.572707	-0.0725012	0.0725012	0.0706861	0.0706861	0.235843	0.235843	1.30931	1.30931	-7.89907e-05	7.89907e-05
MH0272_GL0092673	mpro	Transaldolase(1174)	Carbohydrate transport and metabolism	Actinobacteria	Bifidobacterium	0.0989982	0.0989982	0.107533	0.107533	0.567351	0.567351	-0.430657	0.430657	0.121508	0.121508	0.0772759	0.0772759	-0.0128558	0.0128558	4.57536e-05	4.57536e-05
T2D-48A_GL0124030	mpro	Phosphoglycerate mutase (BPG-independent, AlkP superfamily)(2439)	Carbohydrate transport and metabolism	Bacteroidetes	Bacteroides	0.270304	0.270304	0.0882488	0.0882488	-0.564839	0.564839	-0.0642259	0.0642259	-0.0118167	0.0118167	0.270274	0.270274	-0.0340231	0.0340231	0.000315835	0.000315835
V1.CD44-0_GL0020516	mpro	Molecular chaperone DnaK (HSP70)(4614)	Posttranslational modification, protein turnover, chaperones	Proteobacteria	Sutterella	0.569914	0.569914	-0.0799363	0.0799363	0.56427	0.56427	-0.0632247	0.0632247	-0.104707	0.104707	0.283778	0.283778	-0.272162	0.272162	-0.000182952	0.000182952
MH0131_GL0013416	mpro	Rubrerythrin(4121)	Energy production and conversion	Firmicutes	Subdoligranulum	-0.779908	0.779908	0.05586	0.05586	-0.562172	0.562172	0.0631421	0.0631421	0.000599023	0.000599023	0.168338	0.168338	0.337835	0.337835	-0.000130933	0.000130933
O2.UC13-2_GL0069734	mpro	Negative regulator of GroEL, contains thioredoxin-like and TPR-like domains(3725)	Posttranslational modification, protein turnover, chaperones	Bacteroidetes	Bacteroides	-0.00415276	0.00415276	-0.0576559	0.0576559	-0.557054	0.557054	0.144371	0.144371	0.141501	0.141501	0.319971	0.319971	0.0258687	0.0258687	-0.000217983	0.000217983
DLM014_GL0027363	mpro	Rubrerythrin(4121)	Energy production and conversion	Firmicutes	unknown	-0.624056	0.624056	0.0324772	0.0324772	-0.556366	0.556366	0.0161853	0.0161853	-0.344999	0.344999	0.295025	0.295025	0.0536956	0.0536956	-0.00012429	0.00012429
MH0195_GL0092683	mpro	S-adenosylhomocysteine hydrolase(659)	Coenzyme transport and metabolism	Bacteroidetes	Bacteroides	-0.206566	0.206566	-0.0321422	0.0321422	-0.556311	0.556311	0.259392	0.259392	-0.252119	0.252119	0.126319	0.126319	-0.387302	0.387302	-0.000481631	0.000481631
MH0019_GL0037503	mpro	Glucuronate isomerase(1142)	Carbohydrate transport and metabolism	Firmicutes	Eubacterium	0.167375	0.167375	0.0499237	0.0499237	0.554583	0.554583	-0.0688639	0.0688639	-0.298739	0.298739	0.0437526	0.0437526	0.0482419	0.0482419	-0.000208803	0.000208803
T2D-8A_GL0044667	mpro	Molecular chaperone DnaK (HSP70)(4614)	Posttranslational modification, protein turnover, chaperones	unknown	unknown	-0.323171	0.323171	-0.115662	0.115662	-0.552851	0.552851	-0.0561699	0.0561699	-0.174274	0.174274	0.39205	0.39205	0.00867892	0.00867892	-0.000310861	0.000310861
ITLN2	hpro	Intelectin-2				-0.597611	0.597611	0.0941938	0.0941938	-0.550727	0.550727	0.543105	0.543105	-0.0436768	0.0436768	-0.108418	0.108418	0.0030097	0.0030097	0.000668035	0.000668035
MH0003_GL0005201	mpro	Maltose-binding periplasmic protein MalE(1519)	Carbohydrate transport and metabolism	Firmicutes	Ruminococcus	-0.590615	0.590615	-0.0254205	0.0254205	-0.546179	0.546179	-0.229784	0.229784	0.0338848	0.0338848	0.0202247	0.0202247	0.00953809	0.00953809	-8.59084e-05	8.59084e-05
O2.UC36-0_GL0009215	mpro	Periplasmic chaperone for outer membrane proteins, Skp family(1502)	Posttranslational modification, protein turnover, chaperones	Bacteroidetes	Bacteroides	0.0972221	0.0972221	0.0108933	0.0108933	-0.541424	0.541424	-0.329428	0.329428	0.0558027	0.0558027	0.132716	0.132716	-0.0167095	0.0167095	0.000124629	0.000124629
MH0161_GL0085764	mpro	Glucan-binding domain (YG repeat)(10174)	Carbohydrate transport and metabolism	unknown	unknown	-0.0495398	0.0495398	0.0597505	0.0597505	0.540025	0.540025	0.195862	0.195862	0.0347445	0.0347445	0.0465119	0.0465119	-0.00516936	0.00516936	1.21531e-05	1.21531e-05
O2.UC12-1_GL0042581	mpro	Flagellin and related hook-associated protein FlgL(3044)	Cell motility	unknown	unknown	-0.67225	0.67225	-0.0198512	0.0198512	-0.539959	0.539959	0.0408308	0.0408308	0.0663976	0.0663976	0.374362	0.374362	-0.126898	0.126898	-0.000187343	0.000187343
V1.CD10-0_GL0032849	mpro	Propanediol utilization protein(834)	Secondary metabolites biosynthesis, transport and catabolism	Firmicutes	Clostridium	-0.187227	0.187227	-0.095343	0.095343	0.531603	0.531603	-0.560642	0.560642	-0.24672	0.24672	0.0850316	0.0850316	-0.0312298	0.0312298	6.87858e-05	6.87858e-05
O2.UC49-0_GL0019308	mpro	0		Bacteroidetes	Prevotella	-1.0209	1.0209	0.010387	0.010387	0.525669	0.525669	0.0257902	0.0257902	0.345135	0.345135	0.0560506	0.0560506	-0.712981	0.712981	0.000292624	0.000292624
MH0123_GL0131418	mpro	0		Firmicutes	unknown	-0.594786	0.594786	-0.00702902	0.00702902	-0.520971	0.520971	0.0939789	0.0939789	0.0309391	0.0309391	0.411713	0.411713	-0.30058	0.30058	0.000336138	0.000336138
MH0457_GL0020778	mpro	0		Bacteroidetes	Odoribacter	-0.316887	0.316887	-0.0405099	0.0405099	-0.514364	0.514364	0.47572	0.47572	0.0916489	0.0916489	-0.0587851	0.0587851	0.162669	0.162669	0.000154181	0.000154181
MH0309_GL0141986	mpro	NifU homolog involved in Fe-S cluster formation(2783)	Posttranslational modification, protein turnover, chaperones	unknown	unknown	-0.279797	0.279797	0.0118405	0.0118405	-0.512004	0.512004	-0.0621053	0.0621053	0.291782	0.291782	-0.114767	0.114767	-0.0131652	0.0131652	-0.000148602	0.000148602
MH0381_GL0124781	mpro	Co-chaperonin GroES (HSP10)(1684)	Posttranslational modification, protein turnover, chaperones	Bacteroidetes	Bacteroides	-0.169587	0.169587	-0.0484067	0.0484067	-0.510895	0.510895	-0.239593	0.239593	-0.0754695	0.0754695	-9.24285e-05	9.24285e-05	-0.0329134	0.0329134	-0.000200686	0.000200686
MH0288_GL0054326	mpro	Outer membrane receptor for monomeric catechols(1121)	Inorganic ion transport and metabolism	Bacteroidetes	Bacteroides	0.0520154	0.0520154	0.137774	0.137774	-0.508464	0.508464	0.127821	0.127821	-0.210453	0.210453	-0.779792	0.779792	-0.0499494	0.0499494	-8.96844e-05	8.96844e-05
HT14A_GL0136126	mpro	Translation elongation factor EF-Tu, a GTPase(2272)	Translation, ribosomal structure and biogenesis	Firmicutes	Clostridium	-1.17438	1.17438	0.0823969	0.0823969	0.508352	0.508352	0.237616	0.237616	0.0184538	0.0184538	0.0230415	0.0230415	-0.210041	0.210041	4.12826e-05	4.12826e-05
ACE	hpro	Angiotensin-converting enzyme				0.623814	0.623814	-0.0742325	0.0742325	-0.504222	0.504222	-0.87083	0.87083	0.623257	0.623257	0.0163934	0.0163934	-8.39422e-05	8.39422e-05	-7.55468e-05	7.55468e-05
MH0127_GL0067595	mpro	Uncharacterized conserved protein RhaS, contains 28 RHS repeats(16194)	General function prediction only	unknown	unknown	-0.137967	0.137967	0.0014419	0.0014419	-0.499895	0.499895	-0.0484929	0.0484929	-0.0217621	0.0217621	0.279689	0.279689	0.118673	0.118673	2.08334e-05	2.08334e-05
V1.CD14-0_GL0091287	mpro	Maltose-binding periplasmic protein MalE(1519)	Carbohydrate transport and metabolism	Firmicutes	Eubacterium	-0.534034	0.534034	-0.0358414	0.0358414	-0.498483	0.498483	0.341946	0.341946	0.0594235	0.0594235	0.593558	0.593558	-0.0100088	0.0100088	0.000183133	0.000183133
MH0233_GL0060576	mpro	TRAP-type uncharacterized transport system, periplasmic component(798)	General function prediction only	Firmicutes	unknown	-0.125053	0.125053	0.0396463	0.0396463	-0.495009	0.495009	-0.0229803	0.0229803	-0.200218	0.200218	0.427486	0.427486	-0.018557	0.018557	0.000333637	0.000333637
LV319	hpro	Immunoglobulin lambda variable 3-19				0.902446	0.902446	-0.475981	0.475981	0.494713	0.494713	0.0359893	0.0359893	-0.00553262	0.00553262	-0.0644412	0.0644412	7.54223e-05	7.54223e-05	-3.98483e-05	3.98483e-05
MH0457_GL0249596	mpro	Glutamate dehydrogenase/leucine dehydrogenase(2586)	Amino acid transport and metabolism	Firmicutes	Clostridium	0.178231	0.178231	-0.115329	0.115329	0.488521	0.488521	-0.640326	0.640326	-0.376206	0.376206	0.103375	0.103375	0.060789	0.060789	1.28459e-05	1.28459e-05
MH0184_GL0092903	mpro	Adenylosuccinate synthase(2383)	Nucleotide transport and metabolism	Firmicutes	Faecalibacterium	-1.25408	1.25408	0.0119631	0.0119631	0.486051	0.486051	-0.270638	0.270638	0.0341042	0.0341042	-0.271571	0.271571	-0.117662	0.117662	-0.000188497	0.000188497
MH0087_GL0040866	mpro	Molecular chaperone DnaK (HSP70)(4614)	Posttranslational modification, protein turnover, chaperones	Firmicutes	Ruminococcus	-1.20169	1.20169	0.00450117	0.00450117	0.485119	0.485119	0.0688662	0.0688662	0.0288395	0.0288395	0.75213	0.75213	0.843266	0.843266	0.000430779	0.000430779
f__Ruminococcaceae..g__..s__..otu__350681	clade	0				-0.687793	0.687793	0.195825	0.195825	0.47757	0.47757	-3.42986e-05	3.42986e-05	0.0001615	0.0001615	0.000503611	0.000503611	0.0137529	0.0137529	0.0349496	0.0349496
O2.UC20-1_GL0034711	mpro	Ribosomal protein L7/L12(1565)	Translation, ribosomal structure and biogenesis	Firmicutes	unknown	-1.29761	1.29761	-0.0871803	0.0871803	0.466335	0.466335	0.324385	0.324385	0.14076	0.14076	0.325736	0.325736	0.61045	0.61045	-2.83837e-05	2.83837e-05
MH0003_GL0018734	mpro	Glycosidase(7996)	Carbohydrate transport and metabolism	Firmicutes	Ruminococcus	-0.660105	0.660105	-0.0479411	0.0479411	-0.463922	0.463922	-0.491181	0.491181	0.0537829	0.0537829	0.0711897	0.0711897	-0.568389	0.568389	-6.04759e-06	6.04759e-06
NOF007_GL0066272	mpro	Triosephosphate isomerase(2381)	Carbohydrate transport and metabolism	Firmicutes	Roseburia	0.0519505	0.0519505	-0.0101748	0.0101748	0.463887	0.463887	-0.0413496	0.0413496	-0.0705673	0.0705673	0.0249556	0.0249556	-0.0559922	0.0559922	-0.000104577	0.000104577
MH0147_GL0076795	mpro	Phosphoenolpyruvate carboxykinase, ATP-dependent(1458)	Energy production and conversion	Bacteroidetes	unknown	0.426835	0.426835	0.0360498	0.0360498	-0.46359	0.46359	0.186968	0.186968	-0.0711438	0.0711438	0.0527942	0.0527942	-0.0214931	0.0214931	-0.000247485	0.000247485
g__Dorea..s__..otu__517797	clade	0				-1.00493	1.00493	1.04494	1.04494	0.463199	0.463199	-2.72181e-05	2.72181e-05	0.000101304	0.000101304	-0.000113185	0.000113185	-0.0364446	0.0364446	-0.00858223	0.00858223
O2.UC32-1_GL0108716	mpro	GDP-D-mannose dehydratase(1454)	Cell wall/membrane/envelope biogenesis	unknown	unknown	-0.076856	0.076856	0.0541204	0.0541204	-0.463192	0.463192	0.100475	0.100475	0.0724373	0.0724373	-0.395459	0.395459	-0.0296788	0.0296788	1.98241e-05	1.98241e-05
MH0064_GL0004741	mpro	Translation elongation factor EF-G, a GTPase(5433)	Translation, ribosomal structure and biogenesis	Firmicutes	Eubacterium	-0.383713	0.383713	0.0115159	0.0115159	0.46151	0.46151	-0.0407662	0.0407662	-0.126578	0.126578	0.253639	0.253639	0.325992	0.325992	-5.8607e-05	5.8607e-05
MH0143_GL0048639	mpro	Glycine/serine hydroxymethyltransferase(2252)	Amino acid transport and metabolism	Bacteroidetes	Bacteroides	-0.983701	0.983701	0.015582	0.015582	-0.460385	0.460385	-0.0309259	0.0309259	0.00313981	0.00313981	-0.362482	0.362482	-0.0125252	0.0125252	0.000214076	0.000214076
N079A_GL0111628	mpro	Molecular chaperone DnaK (HSP70)(4614)	Posttranslational modification, protein turnover, chaperones	Firmicutes	unknown	-0.274187	0.274187	0.0256126	0.0256126	0.459711	0.459711	0.0356201	0.0356201	-0.090253	0.090253	0.0151456	0.0151456	0.0075612	0.0075612	4.20328e-07	4.20328e-07
N103A_GL0059910	mpro	Ribosomal protein S1(2019)	Translation, ribosomal structure and biogenesis	Bacteroidetes	Bacteroides	-1.15396	1.15396	0.0146445	0.0146445	-0.455626	0.455626	-0.0457353	0.0457353	0.167568	0.167568	-0.152461	0.152461	-0.109744	0.109744	-8.84985e-05	8.84985e-05
O2.UC35-1_GL0002454	mpro	ABC-type glycerol-3-phosphate transport system, periplasmic component(15818)	Carbohydrate transport and metabolism	Firmicutes	Faecalibacterium	0.376411	0.376411	-0.0250662	0.0250662	0.454598	0.454598	0.165333	0.165333	0.0238675	0.0238675	0.604294	0.604294	-0.0176125	0.0176125	-4.4676e-05	4.4676e-05
V1.UC33-0_GL0171120	mpro	Glucuronate isomerase(1142)	Carbohydrate transport and metabolism	Bacteroidetes	Bacteroides	0.3731	0.3731	-0.0418981	0.0418981	-0.453259	0.453259	-0.235151	0.235151	-0.137224	0.137224	0.267816	0.267816	-0.0173573	0.0173573	0.000364569	0.000364569
MH0061_GL0053327	mpro	0		Bacteroidetes	Bacteroides	0.106307	0.106307	-0.0167299	0.0167299	-0.448272	0.448272	-0.133226	0.133226	-0.0615182	0.0615182	0.114218	0.114218	0.00881689	0.00881689	-1.3712e-05	1.3712e-05
CLCA4	hpro	Calcium-activated chloride channel regulator 4				-0.0369955	0.0369955	0.0250721	0.0250721	0.44787	0.44787	-0.309478	0.309478	0.549651	0.549651	0.0220075	0.0220075	-0.00055393	0.00055393	0.000749789	0.000749789
MH0057_GL0010881	mpro	Glyceraldehyde-3-phosphate dehydrogenase/erythrose-4-phosphate dehydrogenase(2333)	Carbohydrate transport and metabolism	Bacteroidetes	Bacteroides	-0.598418	0.598418	-0.0174405	0.0174405	-0.447762	0.447762	0.196191	0.196191	0.2743	0.2743	0.176024	0.176024	-0.040636	0.040636	0.000139281	0.000139281
V1.UC50-1_GL0140725	mpro	Translation elongation factor EF-G, a GTPase(5433)	Translation, ribosomal structure and biogenesis	unknown	unknown	-0.674234	0.674234	-0.0378596	0.0378596	0.445075	0.445075	0.0989554	0.0989554	0.0378265	0.0378265	-0.0535026	0.0535026	0.0455519	0.0455519	0.000143319	0.000143319
MH0087_GL0045322	mpro	3-phosphoglycerate kinase(2251)	Carbohydrate transport and metabolism	Bacteroidetes	Bacteroides	-1.23615	1.23615	-0.00748178	0.00748178	-0.442436	0.442436	-0.44175	0.44175	-0.0298526	0.0298526	-0.730779	0.730779	0.0306872	0.0306872	-0.000131616	0.000131616
NLM007_GL0034744	mpro	Triosephosphate isomerase(2381)	Carbohydrate transport and metabolism	Firmicutes	Ruminococcus	-0.889201	0.889201	-0.00409422	0.00409422	0.441357	0.441357	-0.0542224	0.0542224	-0.0112066	0.0112066	0.479775	0.479775	0.636374	0.636374	0.00101435	0.00101435
f__Ruminococcaceae..g__..s__..otu__594206	clade	0				-1.07552	1.07552	0.0160286	0.0160286	0.440262	0.440262	-3.28333e-05	3.28333e-05	9.45214e-06	9.45214e-06	-9.26637e-05	9.26637e-05	-0.00138982	0.00138982	0.939182	0.939182
457394.BSFG_01024	mpro	Peroxiredoxin(1307)	Posttranslational modification, protein turnover, chaperones	Bacteroidetes	Bacteroides	0.400602	0.400602	0.101198	0.101198	-0.438853	0.438853	0.0211675	0.0211675	-0.081693	0.081693	-0.665403	0.665403	-0.0336762	0.0336762	0.000321171	0.000321171
MH0367_GL0121504	mpro	Triosephosphate isomerase(2381)	Carbohydrate transport and metabolism	Firmicutes	Clostridium	-0.00171681	0.00171681	-0.134846	0.134846	0.437842	0.437842	0.134226	0.134226	0.0300433	0.0300433	0.180888	0.180888	0.029495	0.029495	0.000283348	0.000283348
MH0400_GL0071356	mpro	0		Firmicutes	Ruminococcus	-0.425905	0.425905	-0.0317109	0.0317109	-0.436203	0.436203	-0.394405	0.394405	-0.130788	0.130788	0.0896695	0.0896695	-0.600676	0.600676	-4.06443e-05	4.06443e-05
f__Lachnospiraceae..g__..s__..otu__975306	clade	0				-0.243728	0.243728	0.358045	0.358045	-0.435215	0.435215	1.88204e-06	1.88204e-06	-0.000358934	0.000358934	-0.000976074	0.000976074	-0.600655	0.600655	0.925691	0.925691
MH0323_GL0027900	mpro	Polyribonucleotide nucleotidyltransferase (polynucleotide phosphorylase)(3082)	Translation, ribosomal structure and biogenesis	Bacteroidetes	unknown	0.0868103	0.0868103	-0.170783	0.170783	0.435002	0.435002	0.0253322	0.0253322	-0.321451	0.321451	-0.158198	0.158198	-0.533736	0.533736	0.000101676	0.000101676
NLM027_GL0008865	mpro	Polyribonucleotide nucleotidyltransferase (polynucleotide phosphorylase)(3082)	Translation, ribosomal structure and biogenesis	Firmicutes	Ruminococcus	-0.853904	0.853904	-0.116533	0.116533	0.433773	0.433773	0.477735	0.477735	0.219125	0.219125	-0.13143	0.13143	0.693932	0.693932	9.71315e-05	9.71315e-05
CBPQ	hpro	Carboxypeptidase Q				-0.0341851	0.0341851	-0.0115705	0.0115705	-0.433073	0.433073	-0.66778	0.66778	0.0995461	0.0995461	-0.108123	0.108123	0.0027435	0.0027435	8.10329e-05	8.10329e-05
T2D-135A_GL0019179	mpro	Myo-inositol-1-phosphate synthase(271)	Lipid transport and metabolism	Bacteroidetes	Bacteroides	-0.212203	0.212203	0.0457539	0.0457539	-0.431385	0.431385	-0.0144662	0.0144662	0.123163	0.123163	0.286496	0.286496	-0.0408274	0.0408274	8.53642e-05	8.53642e-05
MH0268_GL0082510	mpro	Phosphoenolpyruvate carboxykinase, ATP-dependent(1458)	Energy production and conversion	Firmicutes	Ruminococcus	-0.384226	0.384226	-0.04983	0.04983	0.430729	0.430729	0.0738871	0.0738871	-0.00886419	0.00886419	-0.0341278	0.0341278	0.0049093	0.0049093	9.37262e-05	9.37262e-05
MH0002_GL0048632	mpro	Aminopeptidase C(1228)	Amino acid transport and metabolism	Bacteroidetes	Bacteroides	0.142807	0.142807	-0.00253465	0.00253465	-0.4303	0.4303	-0.476137	0.476137	0.0994684	0.0994684	0.32652	0.32652	0.013546	0.013546	0.00029552	0.00029552
MH0008_GL0033516	mpro	3-phosphoglycerate kinase(2251)	Carbohydrate transport and metabolism	Bacteroidetes	Bacteroides	-0.776981	0.776981	0.0152191	0.0152191	-0.42981	0.42981	0.0888866	0.0888866	0.458821	0.458821	0.0489979	0.0489979	0.0232272	0.0232272	0.000242179	0.000242179
V1.CD52-0_GL0115782	mpro	Phosphoenolpyruvate-protein kinase (PTS system EI component in bacteria)(4879)	Carbohydrate transport and metabolism	Firmicutes	Ruminococcus	-1.36662	1.36662	-0.0122032	0.0122032	0.424833	0.424833	0.685718	0.685718	0.0830052	0.0830052	-0.641882	0.641882	-0.18295	0.18295	-1.02998e-05	1.02998e-05
MH0153_GL0126914	mpro	Xylose isomerase(482)	Carbohydrate transport and metabolism	Bacteroidetes	Bacteroides	-0.442968	0.442968	-0.150755	0.150755	-0.42228	0.42228	-0.0980048	0.0980048	-0.367085	0.367085	0.522854	0.522854	0.020547	0.020547	-0.000358085	0.000358085
f__Lachnospiraceae..g__..s__..otu__347382	clade	0				-1.33524	1.33524	0.10703	0.10703	-0.422195	0.422195	1.97507e-05	1.97507e-05	0.000483135	0.000483135	0.000248344	0.000248344	-0.0658506	0.0658506	1.43445	1.43445
O2.UC4-1_GL0166577	mpro	Glutamate dehydrogenase/leucine dehydrogenase(2586)	Amino acid transport and metabolism	Firmicutes	unknown	-0.746073	0.746073	-0.0610276	0.0610276	0.42164	0.42164	-0.243932	0.243932	-0.0398463	0.0398463	0.496961	0.496961	0.00894066	0.00894066	-3.68461e-06	3.68461e-06
MH0427_GL0051757	mpro	Myo-inositol-1-phosphate synthase(271)	Lipid transport and metabolism	unknown	unknown	-0.254488	0.254488	0.0213168	0.0213168	0.419676	0.419676	0.0642501	0.0642501	0.232614	0.232614	0.0298654	0.0298654	-0.422279	0.422279	-7.01272e-05	7.01272e-05
O2.UC46-1_GL0133740	mpro	ABC-type glycerol-3-phosphate transport system, periplasmic component(15818)	Carbohydrate transport and metabolism	Firmicutes	Faecalibacterium	0.0421032	0.0421032	-0.0453591	0.0453591	0.415822	0.415822	-0.00363489	0.00363489	0.0333565	0.0333565	0.666168	0.666168	-0.139705	0.139705	7.26354e-06	7.26354e-06
MH0309_GL0087191	mpro	Molecular chaperone DnaK (HSP70)(4614)	Posttranslational modification, protein turnover, chaperones	Firmicutes	Faecalibacterium	-0.637915	0.637915	-0.0426937	0.0426937	0.414533	0.414533	0.039937	0.039937	0.0976497	0.0976497	0.96629	0.96629	0.00845635	0.00845635	-0.000229778	0.000229778
MH0233_GL0035314	mpro	ABC-type sugar transport system, periplasmic component, contains N-terminal xre family HTH domain(4787)	Carbohydrate transport and metabolism	Firmicutes	Blautia	0.115465	0.115465	0.0681541	0.0681541	0.413432	0.413432	0.336893	0.336893	0.0167582	0.0167582	0.835875	0.835875	0.0219104	0.0219104	0.000328258	0.000328258
T2D-133A_GL0005476	mpro	Molecular chaperone DnaK (HSP70)(4614)	Posttranslational modification, protein turnover, chaperones	Firmicutes	Roseburia	-0.400016	0.400016	-0.0313455	0.0313455	0.413119	0.413119	0.0508862	0.0508862	-0.05887	0.05887	0.275741	0.275741	-0.00843953	0.00843953	0.000261979	0.000261979
MH0002_GL0009099	mpro	Glucan phosphorylase(3456)	Carbohydrate transport and metabolism	Bacteroidetes	Bacteroides	-0.119026	0.119026	-0.0839084	0.0839084	-0.410841	0.410841	-0.353096	0.353096	0.058105	0.058105	0.0251921	0.0251921	0.229084	0.229084	0.000112699	0.000112699
MH0044_GL0072327	mpro	Triosephosphate isomerase(2381)	Carbohydrate transport and metabolism	Bacteroidetes	Bacteroides	-0.228853	0.228853	-0.0845029	0.0845029	-0.407783	0.407783	-0.367569	0.367569	-0.0709303	0.0709303	0.421981	0.421981	0.0290252	0.0290252	0.000709467	0.000709467
MH0006_GL0184793	mpro	Molecular chaperone DnaK (HSP70)(4614)	Posttranslational modification, protein turnover, chaperones	Bacteroidetes	Alistipes	-0.263002	0.263002	0.0454668	0.0454668	0.407243	0.407243	-0.115904	0.115904	-0.000451769	0.000451769	-0.20496	0.20496	-0.127199	0.127199	-0.00014132	0.00014132
MH0188_GL0022148	mpro	Propanediol dehydratase, small subunit(66)	Secondary metabolites biosynthesis, transport and catabolism	Firmicutes	Eubacterium	-0.355043	0.355043	-0.0629197	0.0629197	0.405609	0.405609	-0.102848	0.102848	-0.10587	0.10587	-0.0436124	0.0436124	0.0753757	0.0753757	0.000241327	0.000241327
MH0006_GL0124546	mpro	Glucose-6-phosphate isomerase(2605)	Carbohydrate transport and metabolism	Firmicutes	Ruminococcus	-0.637424	0.637424	-0.0849857	0.0849857	0.404073	0.404073	0.00258089	0.00258089	-0.0241155	0.0241155	-0.0750521	0.0750521	1.26996	1.26996	-0.000194218	0.000194218
O2.UC8-0_GL0153477	mpro	Glyceraldehyde-3-phosphate dehydrogenase/erythrose-4-phosphate dehydrogenase(2333)	Carbohydrate transport and metabolism	Actinobacteria	Bifidobacterium	0.0100618	0.0100618	0.026057	0.026057	0.403425	0.403425	-0.448312	0.448312	0.0855132	0.0855132	-0.217707	0.217707	0.298617	0.298617	-7.23864e-05	7.23864e-05
g__Faecalibacterium..s__prausnitzii..otu__851865	clade	0				-0.47811	0.47811	-0.183761	0.183761	0.401549	0.401549	0.000109042	0.000109042	9.03577e-05	9.03577e-05	-0.00210002	0.00210002	-0.00744461	0.00744461	0.356395	0.356395
f__Clostridiaceae..g__..s__..otu__321796	clade	0				-0.153129	0.153129	0.251448	0.251448	0.400856	0.400856	2.31864e-05	2.31864e-05	-0.000144645	0.000144645	-0.000399693	0.000399693	-0.115929	0.115929	-1.9017	1.9017
ADA	hpro	Adenosine deaminase				0.173193	0.173193	-0.0188355	0.0188355	-0.400575	0.400575	-0.342168	0.342168	0.298473	0.298473	-0.0367466	0.0367466	-0.00505589	0.00505589	0.000148115	0.000148115
T2D-135A_GL0015145	mpro	Translation elongation factor EF-G, a GTPase(5433)	Translation, ribosomal structure and biogenesis	Bacteroidetes	Bacteroides	-0.606369	0.606369	0.128089	0.128089	-0.398852	0.398852	0.0667002	0.0667002	0.359845	0.359845	-0.485093	0.485093	-0.347871	0.347871	0.000241631	0.000241631
CBPA2	hpro	Carboxypeptidase A2				0.1194	0.1194	-0.414844	0.414844	-0.398792	0.398792	-0.058741	0.058741	0.0288304	0.0288304	-0.433963	0.433963	-0.000124163	0.000124163	9.17505e-06	9.17505e-06
V1.UC28-0_GL0112067	mpro	Co-chaperonin GroES (HSP10)(1684)	Posttranslational modification, protein turnover, chaperones	Bacteroidetes	Bacteroides	-0.0998796	0.0998796	0.108782	0.108782	-0.398254	0.398254	0.216185	0.216185	0.0389106	0.0389106	0.515558	0.515558	-0.0684454	0.0684454	-7.15663e-05	7.15663e-05
V1.UC44-0_GL0092977	mpro	Flagellin and related hook-associated protein FlgL(3044)	Cell motility	unknown	unknown	-0.201614	0.201614	0.0868342	0.0868342	0.39712	0.39712	-0.448754	0.448754	0.0158249	0.0158249	0.391121	0.391121	-0.070397	0.070397	0.00011005	0.00011005
MH0367_GL0050319	mpro	Rubrerythrin(4121)	Energy production and conversion	Firmicutes	Clostridium	-0.783152	0.783152	-0.0221494	0.0221494	-0.39315	0.39315	-0.0579005	0.0579005	-0.0561831	0.0561831	0.111121	0.111121	0.0874088	0.0874088	-3.91596e-05	3.91596e-05
GP2	hpro	Pancreatic secretory granule membrane major glycoprotein GP2				-0.785489	0.785489	-0.00243686	0.00243686	0.38982	0.38982	-0.0835327	0.0835327	0.829627	0.829627	0.395542	0.395542	0.00228147	0.00228147	0.000275067	0.000275067
f__Bacillaceae..g__..s__..otu__534498	clade	0				-0.0440122	0.0440122	0.860585	0.860585	0.388887	0.388887	-8.39518e-05	8.39518e-05	-0.00041833	0.00041833	-0.000980202	0.000980202	-0.0203966	0.0203966	-1.28158	1.28158
411483.FAEPRAA2165_00243	mpro	Ferredoxin(6245)	Energy production and conversion	Firmicutes	Faecalibacterium	-1.67293	1.67293	-0.100826	0.100826	0.388431	0.388431	0.0773469	0.0773469	0.199704	0.199704	-0.636088	0.636088	-0.0499765	0.0499765	-6.80701e-05	6.80701e-05
NOM025_GL0037148	mpro	ABC-type glycerol-3-phosphate transport system, periplasmic component(15818)	Carbohydrate transport and metabolism	Firmicutes	Faecalibacterium	-0.00474596	0.00474596	-0.192888	0.192888	0.387974	0.387974	0.0764099	0.0764099	0.305461	0.305461	-0.145411	0.145411	0.0202827	0.0202827	6.42802e-05	6.42802e-05
MH0327_GL0023365	mpro	Phosphoenolpyruvate carboxykinase, ATP-dependent(1458)	Energy production and conversion	Firmicutes	Faecalibacterium	-0.98108	0.98108	0.00237339	0.00237339	-0.38749	0.38749	-0.0327016	0.0327016	0.054848	0.054848	0.927958	0.927958	0.158246	0.158246	0.000207465	0.000207465
O2.UC15-0_GL0049743	mpro	Glutamate dehydrogenase/leucine dehydrogenase(2586)	Amino acid transport and metabolism	Firmicutes	Dorea	-1.12506	1.12506	0.134793	0.134793	-0.384893	0.384893	-0.348358	0.348358	-0.203557	0.203557	0.250595	0.250595	-0.0217757	0.0217757	-0.000267084	0.000267084
N040A_GL0032987	mpro	Chaperonin GroEL (HSP60 family)(2675)	Posttranslational modification, protein turnover, chaperones	Bacteroidetes	Bacteroides	-0.853217	0.853217	-0.0571944	0.0571944	-0.383779	0.383779	-0.0247364	0.0247364	0.239372	0.239372	0.116463	0.116463	0.0470102	0.0470102	0.000806621	0.000806621
MH0257_GL0123312	mpro	Xaa-Pro aminopeptidase(4505)	Amino acid transport and metabolism	Bacteroidetes	Bacteroides	0.484997	0.484997	0.00672476	0.00672476	-0.380842	0.380842	-0.00544053	0.00544053	0.0125724	0.0125724	0.0481036	0.0481036	0.0609087	0.0609087	0.000175242	0.000175242
MH0162_GL0152812	mpro	Rubrerythrin(4121)	Energy production and conversion	Firmicutes	Roseburia	-0.707634	0.707634	-0.0520559	0.0520559	-0.376433	0.376433	-0.0395553	0.0395553	0.0263444	0.0263444	-0.338137	0.338137	0.0287752	0.0287752	6.82297e-05	6.82297e-05
T2D-108A_GL0119571	mpro	ABC-type nitrate/sulfonate/bicarbonate transport system, periplasmic component(3261)	Inorganic ion transport and metabolism	Proteobacteria	Bilophila	0.185074	0.185074	-0.0406346	0.0406346	0.373166	0.373166	-0.00583059	0.00583059	-0.173764	0.173764	0.0536836	0.0536836	0.00189009	0.00189009	0.00032837	0.00032837
MH0448_GL0031695	mpro	NifU homolog involved in Fe-S cluster formation(2783)	Posttranslational modification, protein turnover, chaperones	Firmicutes	Faecalibacterium	-0.950087	0.950087	-0.00412492	0.00412492	0.371186	0.371186	0.056384	0.056384	0.0204698	0.0204698	-0.193781	0.193781	0.0336517	0.0336517	-0.000237923	0.000237923
MH0006_GL0072275	mpro	ABC-type glycerol-3-phosphate transport system, periplasmic component(15818)	Carbohydrate transport and metabolism	Firmicutes	Roseburia	0.0644618	0.0644618	-0.0311307	0.0311307	0.371143	0.371143	0.392979	0.392979	-0.0197071	0.0197071	0.0955267	0.0955267	-0.0132999	0.0132999	-0.000147912	0.000147912
ILEU	hpro	Leukocyte elastase inhibitor				0.0347715	0.0347715	-0.239245	0.239245	0.369178	0.369178	-0.393384	0.393384	0.973777	0.973777	-0.0933186	0.0933186	0.000680467	0.000680467	1.15692e-05	1.15692e-05
ITLN1	hpro	Intelectin-1				-0.309914	0.309914	0.0465235	0.0465235	-0.367182	0.367182	-0.0692481	0.0692481	-0.0632265	0.0632265	-0.455341	0.455341	0.00319156	0.00319156	-0.000674805	0.000674805
MH0326_GL0148847	mpro	Translation elongation factor EF-G, a GTPase(5433)	Translation, ribosomal structure and biogenesis	Firmicutes	Eubacterium	-1.55924	1.55924	0.0788545	0.0788545	0.36681	0.36681	0.0139047	0.0139047	-0.00792853	0.00792853	-0.0563893	0.0563893	-0.0484124	0.0484124	-0.000336795	0.000336795
MH0404_GL0074253	mpro	Phosphoenolpyruvate carboxykinase, ATP-dependent(1458)	Energy production and conversion	Bacteroidetes	Bacteroides	-0.0596707	0.0596707	-0.00801433	0.00801433	-0.365844	0.365844	0.0243443	0.0243443	-0.0438349	0.0438349	-0.0381633	0.0381633	0.033873	0.033873	-9.37688e-07	9.37688e-07
SZEY-07A_GL0075215	mpro	0		unknown	unknown	-0.729688	0.729688	-0.00710299	0.00710299	-0.364622	0.364622	0.358499	0.358499	-0.00662545	0.00662545	-0.141052	0.141052	0.01455	0.01455	-4.73556e-06	4.73556e-06
O2.UC8-1_GL0069044	mpro	Sugar or nucleoside kinase, ribokinase family(8150)	Carbohydrate transport and metabolism	Firmicutes	Faecalibacterium	-0.158569	0.158569	-0.183862	0.183862	0.36283	0.36283	-0.0675533	0.0675533	-0.201895	0.201895	-0.15928	0.15928	-0.2356	0.2356	-0.000113523	0.000113523
DLM023_GL0079266	mpro	Glucan-binding domain (YG repeat)(10174)	Carbohydrate transport and metabolism	unknown	unknown	0.120582	0.120582	0.0168943	0.0168943	0.360683	0.360683	0.0936264	0.0936264	0.000241805	0.000241805	0.293506	0.293506	-0.00201344	0.00201344	-5.59543e-05	5.59543e-05
SZEY-44A_GL0053187	mpro	ABC-type glycerol-3-phosphate transport system, periplasmic component(15818)	Carbohydrate transport and metabolism	Firmicutes	Faecalibacterium	0.112674	0.112674	0.0900281	0.0900281	-0.359045	0.359045	0.158274	0.158274	-0.263139	0.263139	0.917395	0.917395	-0.114563	0.114563	5.1094e-05	5.1094e-05
O2.UC29-0_GL0091833	mpro	Translation elongation factor EF-Tu, a GTPase(2272)	Translation, ribosomal structure and biogenesis	Firmicutes	unknown	-0.208829	0.208829	-0.0424686	0.0424686	0.358264	0.358264	0.0997907	0.0997907	-0.0760841	0.0760841	0.146917	0.146917	-0.32686	0.32686	0.000229744	0.000229744
MH0122_GL0098463	mpro	Translation elongation factor EF-Tu, a GTPase(2272)	Translation, ribosomal structure and biogenesis	Firmicutes	unknown	-0.103882	0.103882	0.0262195	0.0262195	0.356139	0.356139	0.419815	0.419815	0.0198547	0.0198547	0.259479	0.259479	-0.0431172	0.0431172	0.00011408	0.00011408
MH0020_GL0006979	mpro	Malate/lactate dehydrogenase(2438)	Energy production and conversion	Bacteroidetes	Bacteroides	-0.0358211	0.0358211	-0.0132934	0.0132934	-0.355062	0.355062	-0.036683	0.036683	-0.0271099	0.0271099	-0.0946995	0.0946995	0.047753	0.047753	-5.61472e-05	5.61472e-05
MH0011_GL0034490	mpro	Xylose isomerase(482)	Carbohydrate transport and metabolism	unknown	unknown	-0.316016	0.316016	-0.112281	0.112281	-0.353722	0.353722	-0.240922	0.240922	0.0378818	0.0378818	0.0450774	0.0450774	0.00363771	0.00363771	1.85519e-05	1.85519e-05
MH0003_GL0067184	mpro	Phosphomannomutase(7553)	Carbohydrate transport and metabolism	Bacteroidetes	Bacteroides	-0.800688	0.800688	-0.119557	0.119557	-0.352665	0.352665	-0.00877494	0.00877494	0.0503692	0.0503692	-0.103239	0.103239	-0.0532722	0.0532722	6.93922e-05	6.93922e-05
MH0270_GL0086993	mpro	Glutamate dehydrogenase/leucine dehydrogenase(2586)	Amino acid transport and metabolism	Firmicutes	unknown	-0.702655	0.702655	0.189464	0.189464	0.352159	0.352159	-0.221917	0.221917	-0.0516251	0.0516251	-0.418871	0.418871	-0.0353885	0.0353885	1.15176e-05	1.15176e-05
MH0455_GL0021793	mpro	N-acetylglucosamine-6-phosphate deacetylase(2105)	Carbohydrate transport and metabolism	Firmicutes	Faecalibacterium	-0.183235	0.183235	0.0764441	0.0764441	0.351824	0.351824	-0.00938001	0.00938001	-0.00965793	0.00965793	0.0272684	0.0272684	0.00393072	0.00393072	2.57303e-05	2.57303e-05
ED20A_GL0083123	mpro	Predicted dehydrogenase(10872)	General function prediction only	Bacteroidetes	Bacteroides	0.0547266	0.0547266	-0.17022	0.17022	-0.351106	0.351106	-0.239971	0.239971	0.0458335	0.0458335	0.162433	0.162433	-0.000299366	0.000299366	-0.000247912	0.000247912
f__Clostridiaceae	clade	0				0.278528	0.278528	0.221735	0.221735	-0.35047	0.35047	-1.39628e-06	1.39628e-06	-3.28949e-05	3.28949e-05	-0.00102938	0.00102938	-0.340449	0.340449	-0.246497	0.246497
CDHR5	hpro	Cadherin-related family member 5				1.15659	1.15659	0.00293076	0.00293076	-0.349358	0.349358	-0.804724	0.804724	0.643764	0.643764	0.101098	0.101098	-0.000888293	0.000888293	0.000428223	0.000428223
g__Ruminococcus..s__..otu__196061	clade	0				1.39511	1.39511	0.0623217	0.0623217	-0.349175	0.349175	-8.08681e-06	8.08681e-06	0.000261929	0.000261929	-0.000790866	0.000790866	0.0487491	0.0487491	1.15093	1.15093
MH0114_GL0016678	mpro	Cobalamin biosynthesis protein CbiK, Co2+ chelatase(1154)	Coenzyme transport and metabolism	unknown	unknown	-0.55215	0.55215	0.107352	0.107352	0.348336	0.348336	-0.494503	0.494503	-0.415524	0.415524	0.154643	0.154643	0.0190025	0.0190025	-0.000236283	0.000236283
MH0266_GL0053454	mpro	Translation elongation factor EF-Tu, a GTPase(2272)	Translation, ribosomal structure and biogenesis	Firmicutes	Clostridium	-0.649986	0.649986	0.042957	0.042957	0.347185	0.347185	0.394477	0.394477	-0.268884	0.268884	-0.340615	0.340615	-0.0704254	0.0704254	-0.000206083	0.000206083
KLK1	hpro	Kallikrein-1				0.111526	0.111526	-0.000313161	0.000313161	-0.346972	0.346972	-0.583666	0.583666	0.578787	0.578787	0.215357	0.215357	0.000910195	0.000910195	-0.0006694	0.0006694
LPH	hpro	Lactase-phlorizin hydrolase				-0.0147994	0.0147994	-0.747365	0.747365	-0.345576	0.345576	-0.594376	0.594376	0.632651	0.632651	0.0291782	0.0291782	0.00176377	0.00176377	0.000134693	0.000134693
MH0011_GL0094276	mpro	Acetyl-CoA carboxylase, carboxyltransferase component(1717)	Lipid transport and metabolism	Bacteroidetes	unknown	-0.499212	0.499212	-0.180712	0.180712	-0.345515	0.345515	-0.268452	0.268452	0.0564729	0.0564729	-0.0462972	0.0462972	-0.0332647	0.0332647	1.45498e-05	1.45498e-05
V1.FI29_GL0058202	mpro	Rubrerythrin(4121)	Energy production and conversion	Firmicutes	Eubacterium	-1.17737	1.17737	0.0338809	0.0338809	-0.344876	0.344876	0.0973101	0.0973101	-0.036648	0.036648	-0.233373	0.233373	0.76182	0.76182	-1.1887e-05	1.1887e-05
MH0435_GL0136625	mpro	NifU homolog involved in Fe-S cluster formation(2783)	Posttranslational modification, protein turnover, chaperones	Bacteroidetes	Bacteroides	-0.622837	0.622837	0.0380282	0.0380282	-0.344395	0.344395	0.0732997	0.0732997	0.185022	0.185022	0.0615264	0.0615264	-0.486667	0.486667	0.000127904	0.000127904
IGJ	hpro	Immunoglobulin J chain				0.352097	0.352097	-0.402422	0.402422	0.343941	0.343941	0.0155248	0.0155248	0.504038	0.504038	-0.347595	0.347595	-0.00169192	0.00169192	0.00019395	0.00019395
SIAE	hpro	Sialate O-acetylesterase				0.0912959	0.0912959	0.0291005	0.0291005	0.341815	0.341815	-0.783237	0.783237	0.358457	0.358457	-0.278226	0.278226	-0.000173322	0.000173322	-0.000245893	0.000245893
MH0092_GL0036208	mpro	ABC-type glycerol-3-phosphate transport system, periplasmic component(15818)	Carbohydrate transport and metabolism	Firmicutes	Faecalibacterium	-0.452846	0.452846	-0.0116859	0.0116859	0.341463	0.341463	0.0903612	0.0903612	-0.127085	0.127085	0.734721	0.734721	0.0227013	0.0227013	-6.40463e-05	6.40463e-05
SUIS	hpro	Sucrase-isomaltase, intestinal [Cleaved into: Sucrase				0.392395	0.392395	-0.691375	0.691375	0.340137	0.340137	-0.0459635	0.0459635	1.20501	1.20501	-0.0487615	0.0487615	0.000956818	0.000956818	-0.000302984	0.000302984
V1.FI24_GL0034549	mpro	Rubrerythrin(4121)	Energy production and conversion	Firmicutes	Roseburia	-0.296505	0.296505	-0.0691062	0.0691062	-0.339419	0.339419	-0.344087	0.344087	0.142832	0.142832	-0.150744	0.150744	-0.0104371	0.0104371	-0.000157007	0.000157007
V1.CD3-0-PN_GL0013935	mpro	L-fucose isomerase or related protein(2583)	Carbohydrate transport and metabolism	Firmicutes	unknown	-0.673941	0.673941	-0.0107573	0.0107573	0.33822	0.33822	-0.356266	0.356266	0.122485	0.122485	-0.06834	0.06834	0.667583	0.667583	0.000715518	0.000715518
LV147	hpro	Immunoglobulin lambda variable 1-47				1.09251	1.09251	-0.805715	0.805715	0.337403	0.337403	0.446834	0.446834	-0.0006279	0.0006279	-0.0584886	0.0584886	0.00366227	0.00366227	-0.000577651	0.000577651
T2D-135A_GL0104071	mpro	Triosephosphate isomerase(2381)	Carbohydrate transport and metabolism	Bacteroidetes	Bacteroides	0.0565875	0.0565875	-0.024366	0.024366	-0.336083	0.336083	-0.000349083	0.000349083	0.00399466	0.00399466	0.0364681	0.0364681	0.0874248	0.0874248	-1.45699e-05	1.45699e-05
V1.FI06_GL0060106	mpro	Acetyl-CoA acetyltransferase(2274)	Lipid transport and metabolism	Firmicutes	Clostridium	-0.258197	0.258197	-0.101302	0.101302	0.33591	0.33591	-0.25441	0.25441	0.045363	0.045363	-0.0184218	0.0184218	-0.0476206	0.0476206	0.000160782	0.000160782
MH0026_GL0024394	mpro	Formate hydrogenlyase subunit 6/NADH:ubiquinone oxidoreductase 23 kD subunit (chain I)(6909)	Energy production and conversion	Bacteroidetes	Bacteroides	-1.162	1.162	-0.00333759	0.00333759	-0.33489	0.33489	-0.231951	0.231951	0.110701	0.110701	-0.322887	0.322887	-0.0192764	0.0192764	-0.000178706	0.000178706
V1.CD10-0_GL0011536	mpro	Glutamate dehydrogenase/leucine dehydrogenase(2586)	Amino acid transport and metabolism	Firmicutes	Clostridium	-0.162933	0.162933	0.00793358	0.00793358	0.333761	0.333761	-0.681828	0.681828	-0.634227	0.634227	0.161575	0.161575	0.0821279	0.0821279	-0.000154763	0.000154763
MH0230_GL0113961	mpro	Molecular chaperone DnaK (HSP70)(4614)	Posttranslational modification, protein turnover, chaperones	Firmicutes	Blautia	-0.558957	0.558957	0.0983302	0.0983302	0.332541	0.332541	0.22051	0.22051	0.0360781	0.0360781	0.0798822	0.0798822	-0.234559	0.234559	0.000287552	0.000287552
MH0022_GL0023576	mpro	Triosephosphate isomerase(2381)	Carbohydrate transport and metabolism	Firmicutes	Eubacterium	-0.426318	0.426318	-0.105464	0.105464	0.3306	0.3306	-0.091043	0.091043	-0.0729099	0.0729099	0.241914	0.241914	-0.394015	0.394015	-3.96535e-05	3.96535e-05
g__Ruminococcus	clade	0				-1.61848	1.61848	0.0641654	0.0641654	-0.329259	0.329259	3.82079e-05	3.82079e-05	-0.000183241	0.000183241	0.000146425	0.000146425	-0.885339	0.885339	-1.11715	1.11715
MH0062_GL0002539	mpro	Archaeal IMP cyclohydrolase(815)	Nucleotide transport and metabolism	Firmicutes	unknown	-0.632408	0.632408	-0.00233038	0.00233038	0.328676	0.328676	-0.0615478	0.0615478	-0.206349	0.206349	0.568612	0.568612	-0.161306	0.161306	0.000114109	0.000114109
T2D-122A_GL0083846	mpro	Transaldolase(1174)	Carbohydrate transport and metabolism	Actinobacteria	Bifidobacterium	-0.0142266	0.0142266	0.0395342	0.0395342	0.327888	0.327888	-0.252522	0.252522	0.0472222	0.0472222	0.0739118	0.0739118	0.0282102	0.0282102	3.06278e-05	3.06278e-05
g__Dorea..s__..otu__363321	clade	0				-0.0409431	0.0409431	0.00615163	0.00615163	-0.326523	0.326523	-0.000188383	0.000188383	2.64917e-05	2.64917e-05	0.000348197	0.000348197	0.0140572	0.0140572	1.40711	1.40711
V1.FI26_GL0036769	mpro	Phosphoserine aminotransferase(1828)	Coenzyme transport and metabolism	Bacteroidetes	Bacteroides	-0.132323	0.132323	0.182817	0.182817	-0.32645	0.32645	0.0539286	0.0539286	-0.00497973	0.00497973	-0.151245	0.151245	-0.0434032	0.0434032	0.000127467	0.000127467
IGLL5	hpro	Immunoglobulin lambda-like polypeptide 5				1.22938	1.22938	-0.763426	0.763426	0.326428	0.326428	0.796653	0.796653	-0.0616999	0.0616999	-0.0950304	0.0950304	9.77039e-05	9.77039e-05	-0.000120826	0.000120826
V1.UC50-1_GL0065990	mpro	Phosphoenolpyruvate carboxykinase, ATP-dependent(1458)	Energy production and conversion	Firmicutes	unknown	-0.0931007	0.0931007	0.0552728	0.0552728	0.326262	0.326262	0.391989	0.391989	-0.288064	0.288064	0.231323	0.231323	-0.279492	0.279492	7.83222e-05	7.83222e-05
MH0392_GL0213951	mpro	AICAR transformylase/IMP cyclohydrolase PurH(2212)	Nucleotide transport and metabolism	Firmicutes	Eubacterium	-0.666679	0.666679	0.148654	0.148654	0.326244	0.326244	-0.166725	0.166725	-0.0803398	0.0803398	0.153616	0.153616	-0.474993	0.474993	-3.14889e-05	3.14889e-05
KV230	hpro	Immunoglobulin kappa variable 2-30				1.30006	1.30006	-1.27799	1.27799	0.323027	0.323027	0.00931784	0.00931784	-0.00266095	0.00266095	0.0246957	0.0246957	-0.000440078	0.000440078	-0.00025916	0.00025916
MH0363_GL0154863	mpro	ABC-type glycerol-3-phosphate transport system, periplasmic component(15818)	Carbohydrate transport and metabolism	Firmicutes	unknown	-0.181396	0.181396	-0.013139	0.013139	0.322982	0.322982	-0.000668999	0.000668999	0.148616	0.148616	0.435479	0.435479	-0.032637	0.032637	2.72762e-06	2.72762e-06
O2.UC24-2_GL0131757	mpro	0		Bacteroidetes	Bacteroides	-0.291228	0.291228	-0.00506469	0.00506469	-0.32291	0.32291	0.0531087	0.0531087	0.0594278	0.0594278	0.0544853	0.0544853	-0.0282726	0.0282726	0.000593265	0.000593265
O2.UC4-0_GL0003543	mpro	Predicted dehydrogenase(10872)	General function prediction only	Bacteroidetes	Bacteroides	0.0312944	0.0312944	-0.01563	0.01563	-0.322897	0.322897	-0.190788	0.190788	-0.0178954	0.0178954	0.0874674	0.0874674	0.0568434	0.0568434	0.00017981	0.00017981
MH0343_GL0021794	mpro	Flagellin and related hook-associated protein FlgL(3044)	Cell motility	unknown	unknown	-0.311653	0.311653	0.0155389	0.0155389	-0.322528	0.322528	0.063405	0.063405	-0.0174464	0.0174464	-0.361437	0.361437	-0.0251443	0.0251443	-0.000479509	0.000479509
MH0257_GL0131967	mpro	0		unknown	unknown	-0.200597	0.200597	-0.0487948	0.0487948	-0.322066	0.322066	-0.264935	0.264935	0.353221	0.353221	0.0370316	0.0370316	-0.0605339	0.0605339	0.000137951	0.000137951
MH0458_GL0150370	mpro	Transketolase(1310)	Carbohydrate transport and metabolism	unknown	unknown	-0.441257	0.441257	-0.076996	0.076996	0.319659	0.319659	0.042764	0.042764	0.160386	0.160386	-0.218782	0.218782	-0.571299	0.571299	0.000205648	0.000205648
f__Lachnospiraceae..g__..s__..otu__369709	clade	0				0.0207546	0.0207546	0.0687934	0.0687934	-0.317671	0.317671	4.81538e-06	4.81538e-06	-0.000147311	0.000147311	0.00225633	0.00225633	0.00154989	0.00154989	2.74932	2.74932
MH0086_GL0023405	mpro	Basic membrane lipoprotein Med, periplasmic binding protein (PBP1-ABC) superfamily(2696)	Cell wall/membrane/envelope biogenesis	Firmicutes	Ruminococcus	-0.785286	0.785286	-0.117364	0.117364	0.317301	0.317301	-0.0480923	0.0480923	-0.213936	0.213936	0.238951	0.238951	0.655015	0.655015	0.000141057	0.000141057
KCRU	hpro	Creatine kinase U-type, mitochondrial				-0.209055	0.209055	-0.080435	0.080435	-0.316768	0.316768	-0.00820088	0.00820088	0.550965	0.550965	-0.290973	0.290973	0.00195495	0.00195495	0.00145046	0.00145046
MH0275_GL0131386	mpro	Glutamate dehydrogenase/leucine dehydrogenase(2586)	Amino acid transport and metabolism	Firmicutes	Clostridium	-0.47236	0.47236	0.0245901	0.0245901	0.315095	0.315095	-0.279423	0.279423	-0.0876539	0.0876539	0.39417	0.39417	0.0699111	0.0699111	-0.000288538	0.000288538
NOF013_GL0065945	mpro	Thioredoxin reductase(3130)	Posttranslational modification, protein turnover, chaperones	Bacteroidetes	unknown	0.105818	0.105818	-0.0648248	0.0648248	-0.314882	0.314882	0.230254	0.230254	0.289366	0.289366	0.259082	0.259082	-0.00376101	0.00376101	0.000229851	0.000229851
LIPP	hpro	Pancreatic triacylglycerol lipase				0.304661	0.304661	-1.14968	1.14968	-0.314092	0.314092	0.938122	0.938122	0.906745	0.906745	0.158232	0.158232	0.000712462	0.000712462	0.000150858	0.000150858
BGI-17A_GL0074145	mpro	Phosphoribosylaminoimidazole-succinocarboxamide synthase(1792)	Nucleotide transport and metabolism	Bacteroidetes	Bacteroides	-0.677443	0.677443	-0.0498466	0.0498466	-0.313802	0.313802	-0.203114	0.203114	0.126973	0.126973	0.158928	0.158928	0.00334444	0.00334444	8.65008e-05	8.65008e-05
MH0004_GL0025527	mpro	Molecular chaperone DnaK (HSP70)(4614)	Posttranslational modification, protein turnover, chaperones	Firmicutes	Eubacterium	-0.439365	0.439365	0.203576	0.203576	0.313783	0.313783	0.173595	0.173595	-0.0537899	0.0537899	0.00434097	0.00434097	-0.0176704	0.0176704	-0.000285726	0.000285726
MH0069_GL0029868	mpro	Cysteine synthase(2847)	Amino acid transport and metabolism	Firmicutes	unknown	-0.864293	0.864293	0.0985617	0.0985617	-0.313625	0.313625	-0.437717	0.437717	0.0331391	0.0331391	0.185512	0.185512	-0.530496	0.530496	0.000137347	0.000137347
MH0012_GL0231760	mpro	Rubrerythrin(4121)	Energy production and conversion	Firmicutes	Faecalibacterium	-0.413582	0.413582	0.0353176	0.0353176	-0.311735	0.311735	-0.0105144	0.0105144	-0.0366989	0.0366989	0.383867	0.383867	0.0238016	0.0238016	-0.00110843	0.00110843
N035A_GL0029628	mpro	Phosphoenolpyruvate carboxykinase, ATP-dependent(1458)	Energy production and conversion	Bacteroidetes	Bacteroides	0.202595	0.202595	-0.0232732	0.0232732	-0.309439	0.309439	0.390313	0.390313	0.113605	0.113605	0.170493	0.170493	-0.0115646	0.0115646	0.000419473	0.000419473
g__Faecalibacterium..s__prausnitzii..otu__512154	clade	0				-0.926155	0.926155	-0.336432	0.336432	0.308916	0.308916	-7.11219e-06	7.11219e-06	-4.45839e-05	4.45839e-05	-0.000873439	0.000873439	0.00206766	0.00206766	0.703807	0.703807
MH0055_GL0031824	mpro	Translation elongation factor EF-Tu, a GTPase(2272)	Translation, ribosomal structure and biogenesis	Firmicutes	Faecalibacterium	-0.774446	0.774446	0.0265285	0.0265285	-0.305831	0.305831	0.36092	0.36092	0.0316442	0.0316442	0.354534	0.354534	-0.354228	0.354228	0.00013954	0.00013954
O2.UC57-2_GL0067334	mpro	NDP-sugar pyrophosphorylase, includes eIF-2Bgamma, eIF-2Bepsilon, and LPS biosynthesis proteins(4058)	Cell wall/membrane/envelope biogenesis	Bacteroidetes	Bacteroides	-0.113318	0.113318	-0.0479849	0.0479849	-0.304879	0.304879	-0.436646	0.436646	-0.0326772	0.0326772	0.0429483	0.0429483	-0.0714237	0.0714237	0.000251505	0.000251505
MH0093_GL0008960	mpro	Aspartate-semialdehyde dehydrogenase(2133)	Amino acid transport and metabolism	Firmicutes	Eubacterium	-0.265217	0.265217	0.21798	0.21798	-0.303933	0.303933	-0.154523	0.154523	-0.203452	0.203452	-0.0571598	0.0571598	-0.00709152	0.00709152	0.000224436	0.000224436
A0A087WZY1	hpro	Uncharacterized protein				-0.258537	0.258537	0.0217666	0.0217666	-0.302732	0.302732	0.614947	0.614947	-0.0158415	0.0158415	-0.0883256	0.0883256	0.000741157	0.000741157	0.000282621	0.000282621
MH0057_GL0006435	mpro	Glutamate dehydrogenase/leucine dehydrogenase(2586)	Amino acid transport and metabolism	Bacteroidetes	unknown	-0.395677	0.395677	-0.00512647	0.00512647	-0.300058	0.300058	-0.378238	0.378238	0.0712819	0.0712819	0.154402	0.154402	-0.0573727	0.0573727	-0.00018	0.00018
O2.UC12-2_GL0121446	mpro	Predicted dinucleotide-utilizing enzyme(446)	General function prediction only	unknown	unknown	-0.693014	0.693014	0.04682	0.04682	0.298491	0.298491	0.064819	0.064819	-0.0559572	0.0559572	0.346233	0.346233	0.535124	0.535124	0.000745292	0.000745292
DLM010_GL0077959	mpro	Glyceraldehyde-3-phosphate dehydrogenase/erythrose-4-phosphate dehydrogenase(2333)	Carbohydrate transport and metabolism	Firmicutes	Blautia	-0.894026	0.894026	0.00345541	0.00345541	0.297639	0.297639	0.501455	0.501455	-0.275745	0.275745	-0.178132	0.178132	-0.0408999	0.0408999	0.00013946	0.00013946
MH0002_GL0066922	mpro	AICAR transformylase/IMP cyclohydrolase PurH(2212)	Nucleotide transport and metabolism	Bacteroidetes	Bacteroides	-0.656178	0.656178	-0.0389247	0.0389247	0.297515	0.297515	0.154815	0.154815	0.41375	0.41375	-0.159883	0.159883	-0.353942	0.353942	-7.90476e-05	7.90476e-05
MH0002_GL0076430	mpro	Glycine cleavage system T protein (aminomethyltransferase)(872)	Amino acid transport and metabolism	Bacteroidetes	Bacteroides	-0.486807	0.486807	0.0458436	0.0458436	-0.296523	0.296523	-0.150372	0.150372	0.132345	0.132345	0.184515	0.184515	-0.0678023	0.0678023	0.000252493	0.000252493
NLM008_GL0007879	mpro	Glutamate dehydrogenase/leucine dehydrogenase(2586)	Amino acid transport and metabolism	Bacteroidetes	Bacteroides	-0.404985	0.404985	0.00994928	0.00994928	-0.296507	0.296507	0.0647147	0.0647147	0.0825555	0.0825555	0.242116	0.242116	-0.614531	0.614531	-0.000232446	0.000232446
V1.CD32-0_GL0170937	mpro	Triosephosphate isomerase(2381)	Carbohydrate transport and metabolism	Firmicutes	Blautia	-0.363813	0.363813	0.0301471	0.0301471	0.296492	0.296492	0.145127	0.145127	0.00312299	0.00312299	0.310368	0.310368	0.00821181	0.00821181	0.000628735	0.000628735
MH0431_GL0199597	mpro	ABC-type glycerol-3-phosphate transport system, periplasmic component(15818)	Carbohydrate transport and metabolism	Firmicutes	Faecalibacterium	0.0466235	0.0466235	-0.0265958	0.0265958	0.295421	0.295421	-0.0289951	0.0289951	0.347683	0.347683	0.0750984	0.0750984	-0.00435385	0.00435385	0.000127714	0.000127714
MH0006_GL0204756	mpro	ABC-type oligopeptide transport system, periplasmic component(3057)	Amino acid transport and metabolism	unknown	unknown	0.025035	0.025035	0.025403	0.025403	0.295238	0.295238	-0.0369349	0.0369349	-0.0727525	0.0727525	0.227247	0.227247	-0.429716	0.429716	-2.11637e-05	2.11637e-05
CDHR2	hpro	Cadherin-related family member 2				0.576632	0.576632	0.0236972	0.0236972	-0.294916	0.294916	-0.607188	0.607188	0.0644584	0.0644584	0.0104069	0.0104069	0.000438258	0.000438258	-0.00014285	0.00014285
TRFL	hpro	Lactotransferrin				0.419595	0.419595	-0.269252	0.269252	0.294795	0.294795	-0.298316	0.298316	0.669926	0.669926	-0.381596	0.381596	0.00156722	0.00156722	-7.46466e-05	7.46466e-05
MH0088_GL0119524	mpro	Glutamate dehydrogenase/leucine dehydrogenase(2586)	Amino acid transport and metabolism	Firmicutes	Blautia	-0.295462	0.295462	-0.00466478	0.00466478	0.292935	0.292935	-0.192464	0.192464	-0.0185999	0.0185999	0.105738	0.105738	0.0772801	0.0772801	-0.000116894	0.000116894
MH0003_GL0042541	mpro	Opacity protein and related surface antigens(2204)	Cell wall/membrane/envelope biogenesis	Bacteroidetes	Bacteroides	-0.415891	0.415891	0.0380586	0.0380586	-0.288602	0.288602	0.284201	0.284201	-0.0358988	0.0358988	-0.876012	0.876012	0.0341752	0.0341752	5.13427e-05	5.13427e-05
V1.UC26-4_GL0166145	mpro	Peptidyl-prolyl cis-trans isomerase (rotamase) - cyclophilin family(2866)	Posttranslational modification, protein turnover, chaperones	unknown	unknown	-0.53766	0.53766	0.0492347	0.0492347	0.288446	0.288446	0.00800436	0.00800436	-0.00183305	0.00183305	0.484809	0.484809	0.0120229	0.0120229	0.000428925	0.000428925
MH0335_GL0023398	mpro	Glyceraldehyde-3-phosphate dehydrogenase/erythrose-4-phosphate dehydrogenase(2333)	Carbohydrate transport and metabolism	Firmicutes	Faecalibacterium	-1.75307	1.75307	0.0162387	0.0162387	0.287043	0.287043	0.174355	0.174355	-0.0172787	0.0172787	-0.523901	0.523901	0.0245398	0.0245398	-0.000305977	0.000305977
MH0122_GL0069444	mpro	3-phosphoglycerate kinase(2251)	Carbohydrate transport and metabolism	Firmicutes	Roseburia	-0.668244	0.668244	-0.0103433	0.0103433	-0.28685	0.28685	0.0150556	0.0150556	0.0542187	0.0542187	0.0203021	0.0203021	0.0619169	0.0619169	0.000162052	0.000162052
MH0193_GL0193391	mpro	ABC-type glycerol-3-phosphate transport system, periplasmic component(15818)	Carbohydrate transport and metabolism	Firmicutes	unknown	-0.425127	0.425127	-0.124642	0.124642	0.286605	0.286605	-0.0756686	0.0756686	0.00882903	0.00882903	-0.00879181	0.00879181	-0.0107653	0.0107653	0.000231746	0.000231746
O2.UC55-2_GL0069829	mpro	ABC-type glycerol-3-phosphate transport system, periplasmic component(15818)	Carbohydrate transport and metabolism	Firmicutes	Ruminococcus	-0.682462	0.682462	0.0580249	0.0580249	0.286252	0.286252	0.0986667	0.0986667	0.0254089	0.0254089	-0.00702811	0.00702811	0.783134	0.783134	-5.91626e-05	5.91626e-05
MH0011_GL0036474	mpro	NAD(P)-dependent dehydrogenase, short-chain alcohol dehydrogenase family(12661)	General function prediction only	Firmicutes	Faecalibacterium	-0.771269	0.771269	0.0732371	0.0732371	0.286233	0.286233	0.0322588	0.0322588	0.23637	0.23637	-0.131946	0.131946	0.0397231	0.0397231	0.000104265	0.000104265
DOM012_GL0038456	mpro	Molecular chaperone DnaK (HSP70)(4614)	Posttranslational modification, protein turnover, chaperones	Firmicutes	Eubacterium	-0.350741	0.350741	0.0921772	0.0921772	0.285746	0.285746	0.0534278	0.0534278	-0.348304	0.348304	0.501416	0.501416	-0.0843251	0.0843251	-0.000206343	0.000206343
f__Lachnospiraceae..g__..s__..otu__556508	clade	0				1.10324	1.10324	-0.252094	0.252094	-0.285222	0.285222	-4.71449e-05	4.71449e-05	3.1955e-05	3.1955e-05	0.00115803	0.00115803	-0.0283701	0.0283701	1.37242	1.37242
O2.UC32-0_GL0086030	mpro	Flagellin and related hook-associated protein FlgL(3044)	Cell motility	unknown	unknown	0.00307637	0.00307637	0.00478819	0.00478819	-0.285103	0.285103	-0.052835	0.052835	-0.182943	0.182943	0.229308	0.229308	-0.12608	0.12608	-0.00013041	0.00013041
g__Ruminococcus..s__..otu__1108470	clade	0				-1.00785	1.00785	0.0414359	0.0414359	-0.284534	0.284534	2.55991e-05	2.55991e-05	8.5492e-06	8.5492e-06	0.000882357	0.000882357	-0.177693	0.177693	-0.348333	0.348333
MH0233_GL0033226	mpro	ABC-type sugar transport system, periplasmic component, contains N-terminal xre family HTH domain(4787)	Carbohydrate transport and metabolism	Firmicutes	unknown	0.0997286	0.0997286	-0.0462124	0.0462124	-0.281568	0.281568	0.359824	0.359824	0.138299	0.138299	0.547957	0.547957	-0.0747606	0.0747606	0.000125473	0.000125473
O2.UC40-1_GL0095197	mpro	Predicted RNA-binding protein(27)	General function prediction only	Firmicutes	Ruminococcus	-0.398537	0.398537	0.0743972	0.0743972	0.280518	0.280518	0.0769818	0.0769818	0.0086682	0.0086682	0.0828786	0.0828786	0.179466	0.179466	0.000729158	0.000729158
NLM031_GL0062925	mpro	Fructose/tagatose bisphosphate aldolase(3616)	Carbohydrate transport and metabolism	Firmicutes	Faecalibacterium	-0.553566	0.553566	-0.0116317	0.0116317	0.278215	0.278215	0.179111	0.179111	-0.0278844	0.0278844	0.0934581	0.0934581	0.00287924	0.00287924	4.43268e-05	4.43268e-05
HV374	hpro	Immunoglobulin heavy variable 3-74				1.29276	1.29276	-1.1542	1.1542	0.277971	0.277971	0.0141925	0.0141925	0.153002	0.153002	0.0397613	0.0397613	0.00252702	0.00252702	0.000408587	0.000408587
T2D-135A_GL0106275	mpro	Glycine cleavage system H protein (lipoate-binding)(605)	Amino acid transport and metabolism	Bacteroidetes	Bacteroides	0.104087	0.104087	-0.00743389	0.00743389	-0.277691	0.277691	-0.193687	0.193687	-0.0806043	0.0806043	0.0360419	0.0360419	0.255116	0.255116	-5.82937e-05	5.82937e-05
g__Prevotella..s__copri..otu__568118	clade	0				-0.173854	0.173854	-0.1058	0.1058	-0.277659	0.277659	3.1757e-05	3.1757e-05	0.000162277	0.000162277	0.000589626	0.000589626	-0.011005	0.011005	0.0626565	0.0626565
LEG4	hpro	Galectin-4				-0.217133	0.217133	-0.00480915	0.00480915	-0.277348	0.277348	0.05229	0.05229	0.0402485	0.0402485	-0.480472	0.480472	0.000624481	0.000624481	0.000523818	0.000523818
f__Ruminococcaceae..g__..s__..otu__720944	clade	0				-1.67256	1.67256	0.128163	0.128163	-0.275343	0.275343	-6.29759e-05	6.29759e-05	-0.000286247	0.000286247	-0.00151925	0.00151925	-0.0194965	0.0194965	-1.74406	1.74406
T2D-149A_GL0068478	mpro	Rubrerythrin(4121)	Energy production and conversion	Firmicutes	Faecalibacterium	-0.0544988	0.0544988	0.00886571	0.00886571	-0.273547	0.273547	0.0925778	0.0925778	-0.0914329	0.0914329	0.243739	0.243739	-0.00480588	0.00480588	-0.000550594	0.000550594
MH0002_GL0063912	mpro	Di- or tripeptidase(4305)	Amino acid transport and metabolism	Bacteroidetes	Bacteroides	-0.00108512	0.00108512	0.0622739	0.0622739	-0.273182	0.273182	-0.311501	0.311501	0.104888	0.104888	0.764791	0.764791	-0.036967	0.036967	-0.000156437	0.000156437
g__Bacteroides..s__..otu__199190	clade	0				-1.70786	1.70786	-0.111137	0.111137	-0.273072	0.273072	-0.000108613	0.000108613	0.000303494	0.000303494	-0.000159686	0.000159686	-0.274945	0.274945	0.0733993	0.0733993
O2.UC15-1_GL0073124	mpro	Triosephosphate isomerase(2381)	Carbohydrate transport and metabolism	Firmicutes	Ruminococcus	-0.529716	0.529716	0.0761594	0.0761594	0.271865	0.271865	-0.141463	0.141463	0.0157419	0.0157419	-0.0667166	0.0667166	-0.028306	0.028306	6.06692e-05	6.06692e-05
MH0247_GL0095124	mpro	Phage-related protein, tail component(4111)	Mobilome: prophages, transposons	unknown	unknown	-0.203786	0.203786	0.0441897	0.0441897	0.271844	0.271844	-0.686201	0.686201	-0.102876	0.102876	0.431611	0.431611	0.0926411	0.0926411	-0.000184858	0.000184858
V1.UC30-0_GL0087309	mpro	5,10-methylene-tetrahydrofolate dehydrogenase/Methenyl tetrahydrofolate cyclohydrolase(2588)	Coenzyme transport and metabolism	Firmicutes	Ruminococcus	-0.900893	0.900893	0.00834087	0.00834087	0.271629	0.271629	0.184832	0.184832	0.0225941	0.0225941	-0.151175	0.151175	0.962586	0.962586	0.000106582	0.000106582
MH0199_GL0047985	mpro	NAD(P)-dependent dehydrogenase, short-chain alcohol dehydrogenase family(12661)	General function prediction only	Firmicutes	Eubacterium	-0.463091	0.463091	-0.105262	0.105262	0.271089	0.271089	-0.178568	0.178568	0.0244696	0.0244696	0.410002	0.410002	0.269109	0.269109	-0.000438503	0.000438503
V1.CD3-3-PN_GL0069790	mpro	Phosphoenolpyruvate carboxykinase, ATP-dependent(1458)	Energy production and conversion	Bacteroidetes	Bacteroides	-0.544578	0.544578	-0.0314545	0.0314545	-0.269573	0.269573	0.156135	0.156135	-0.382206	0.382206	0.190403	0.190403	-0.00103437	0.00103437	-0.000170164	0.000170164
V1.UC50-1_GL0199894	mpro	Triosephosphate isomerase(2381)	Carbohydrate transport and metabolism	Firmicutes	unknown	-0.530217	0.530217	0.0135268	0.0135268	0.26953	0.26953	0.00675537	0.00675537	-0.035261	0.035261	0.4403	0.4403	-0.146008	0.146008	0.000165534	0.000165534
f__Clostridiaceae..g__..s__..otu__355269	clade	0				0.632832	0.632832	-0.0486389	0.0486389	-0.269495	0.269495	-4.53127e-05	4.53127e-05	-8.76596e-05	8.76596e-05	0.000839787	0.000839787	-0.365096	0.365096	1.59258	1.59258
MH0120_GL0016819	mpro	Periplasmic chaperone for outer membrane proteins, Skp family(1502)	Posttranslational modification, protein turnover, chaperones	Bacteroidetes	Bacteroides	-0.0477918	0.0477918	0.00359088	0.00359088	-0.26793	0.26793	0.375677	0.375677	-0.221347	0.221347	0.15475	0.15475	-0.169375	0.169375	7.97299e-05	7.97299e-05
V1.FI25_GL0042905	mpro	L-fucose isomerase or related protein(2583)	Carbohydrate transport and metabolism	Firmicutes	Ruminococcus	-1.11643	1.11643	0.0280921	0.0280921	0.267206	0.267206	-0.522364	0.522364	0.0823301	0.0823301	0.145577	0.145577	1.06986	1.06986	-0.000521327	0.000521327
f__Veillonellaceae	clade	0				-0.414314	0.414314	0.107195	0.107195	0.267043	0.267043	0.00011395	0.00011395	0.000209165	0.000209165	-0.000898095	0.000898095	-0.497164	0.497164	-0.830578	0.830578
V1.CD40-0_GL0133600	mpro	0		Bacteroidetes	Bacteroides	0.0957985	0.0957985	-0.0141474	0.0141474	-0.264718	0.264718	0.13806	0.13806	-0.0897274	0.0897274	-0.351836	0.351836	0.180008	0.180008	0.000357939	0.000357939
f__Rikenellaceae..g__..s__..otu__1067143	clade	0				-0.654106	0.654106	-0.273207	0.273207	-0.264265	0.264265	-0.00024914	0.00024914	0.000177614	0.000177614	0.00193661	0.00193661	-0.00230866	0.00230866	-0.00425541	0.00425541
DNAS1	hpro	Deoxyribonuclease-1				-0.193541	0.193541	0.0153651	0.0153651	-0.26328	0.26328	-0.829528	0.829528	0.105	0.105	-0.0370345	0.0370345	-0.000357383	0.000357383	0.000379778	0.000379778
MUC1	hpro	Mucin-1				0.979685	0.979685	-0.175624	0.175624	0.261449	0.261449	-0.00604028	0.00604028	0.53598	0.53598	-0.27286	0.27286	-0.00188212	0.00188212	-0.0003409	0.0003409
IGLC3	hpro	Immunoglobulin lambda constant 3				1.32042	1.32042	-0.484851	0.484851	0.25922	0.25922	0.82283	0.82283	0.0214976	0.0214976	-0.0465199	0.0465199	0.00142451	0.00142451	-8.15341e-05	8.15341e-05
MH0073_GL0010984	mpro	ABC-type glycerol-3-phosphate transport system, periplasmic component(15818)	Carbohydrate transport and metabolism	Firmicutes	Roseburia	-0.133195	0.133195	-0.00234359	0.00234359	0.258933	0.258933	-0.216029	0.216029	-0.145567	0.145567	0.53443	0.53443	0.0107878	0.0107878	-0.00033259	0.00033259
N025A_GL0031266	mpro	ABC-type glycerol-3-phosphate transport system, periplasmic component(15818)	Carbohydrate transport and metabolism	Firmicutes	Faecalibacterium	-0.301185	0.301185	0.0471216	0.0471216	0.258192	0.258192	0.410743	0.410743	-0.0588412	0.0588412	0.520591	0.520591	-0.0204587	0.0204587	-0.000255255	0.000255255
DOF002_GL0034843	mpro	7-keto-8-aminopelargonate synthetase or related enzyme(1573)	Coenzyme transport and metabolism	Bacteroidetes	Bacteroides	-0.482363	0.482363	-0.069396	0.069396	-0.255849	0.255849	0.0650636	0.0650636	0.0668223	0.0668223	-0.345112	0.345112	-0.332453	0.332453	3.78278e-05	3.78278e-05
MH0189_GL0023665	mpro	Single-stranded DNA-binding protein(8272)	Replication, recombination and repair	unknown	unknown	-0.402183	0.402183	0.00130602	0.00130602	0.255714	0.255714	0.595669	0.595669	-0.00279635	0.00279635	-0.0041566	0.0041566	-0.0127091	0.0127091	-9.8591e-05	9.8591e-05
MH0309_GL0036015	mpro	Phosphotransferase system, HPr and related phosphotransfer proteins(3145)	Signal transduction mechanisms	Firmicutes	Faecalibacterium	-0.644803	0.644803	-0.0449402	0.0449402	0.254647	0.254647	-0.251779	0.251779	0.148959	0.148959	0.610983	0.610983	0.135827	0.135827	0.000206075	0.000206075
FAHD1	hpro	Acylpyruvase FAHD1, mitochondrial				-0.184978	0.184978	-0.0267183	0.0267183	-0.254201	0.254201	-0.453509	0.453509	0.137459	0.137459	-0.240539	0.240539	0.00174144	0.00174144	-0.000591342	0.000591342
MH0026_GL0054707	mpro	Glucuronate isomerase(1142)	Carbohydrate transport and metabolism	Bacteroidetes	Bacteroides	-0.102687	0.102687	0.070736	0.070736	-0.251651	0.251651	-0.1807	0.1807	-0.118473	0.118473	0.399705	0.399705	-0.0258397	0.0258397	-3.50315e-05	3.50315e-05
PPBI	hpro	Intestinal-type alkaline phosphatase				0.701486	0.701486	-0.0307829	0.0307829	-0.251508	0.251508	0.156626	0.156626	0.0470178	0.0470178	-0.106656	0.106656	0.000677631	0.000677631	0.000360344	0.000360344
SZEY-06A_GL0068002	mpro	Archaeal IMP cyclohydrolase(815)	Nucleotide transport and metabolism	Firmicutes	Clostridium	-0.491955	0.491955	0.00672218	0.00672218	0.251104	0.251104	-0.0290664	0.0290664	-0.100398	0.100398	0.186459	0.186459	0.550851	0.550851	-0.000122708	0.000122708
NALDL	hpro	Aminopeptidase NAALADL1				0.726725	0.726725	0.0222199	0.0222199	-0.250166	0.250166	-1.2725	1.2725	0.590843	0.590843	0.132875	0.132875	-0.00359244	0.00359244	0.000173157	0.000173157
O2.UC37-1_GL0094937	mpro	Acyl-CoA dehydrogenase related to the alkylation response protein AidB(2224)	Lipid transport and metabolism	Firmicutes	Faecalibacterium	-0.637265	0.637265	0.0202352	0.0202352	-0.24897	0.24897	0.230395	0.230395	0.132046	0.132046	0.463349	0.463349	-0.0624419	0.0624419	-0.000156136	0.000156136
O2.UC48-0_GL0000051	mpro	ABC-type glycerol-3-phosphate transport system, periplasmic component(15818)	Carbohydrate transport and metabolism	Firmicutes	Ruminococcus	-0.588514	0.588514	-0.0114525	0.0114525	-0.247326	0.247326	-0.184047	0.184047	0.0165181	0.0165181	-0.097587	0.097587	0.00117224	0.00117224	-0.000148817	0.000148817
f__Lachnospiraceae..g__..s__..otu__369182	clade	0				-1.28983	1.28983	0.594077	0.594077	0.246755	0.246755	-0.00012487	0.00012487	6.95668e-05	6.95668e-05	0.00143381	0.00143381	-0.188957	0.188957	-0.132219	0.132219
MH0119_GL0129136	mpro	Ketol-acid reductoisomerase(1310)	Coenzyme transport and metabolism	Firmicutes	Faecalibacterium	-0.572717	0.572717	-0.0166765	0.0166765	-0.246615	0.246615	-0.0870132	0.0870132	-0.0185878	0.0185878	-0.271408	0.271408	0.248896	0.248896	9.702e-05	9.702e-05
MH0001_GL0008388	mpro	Glucose-6-phosphate isomerase(2605)	Carbohydrate transport and metabolism	Firmicutes	unknown	-0.860693	0.860693	0.124277	0.124277	-0.246328	0.246328	-0.592368	0.592368	-0.312636	0.312636	0.312171	0.312171	-0.121821	0.121821	-0.000450855	0.000450855
MH0361_GL0110335	mpro	Acyl carrier protein(4029)	Secondary metabolites biosynthesis, transport and catabolism	Bacteroidetes	Bacteroides	-0.594455	0.594455	-0.0114045	0.0114045	-0.24405	0.24405	-0.359626	0.359626	0.163267	0.163267	-0.320316	0.320316	0.0737221	0.0737221	4.45493e-05	4.45493e-05
g__Blautia..s__..otu__368318	clade	0				-1.1376	1.1376	0.158731	0.158731	-0.241016	0.241016	2.19711e-05	2.19711e-05	-0.000251934	0.000251934	-0.000479627	0.000479627	-0.242619	0.242619	0.854505	0.854505
V1.UC55-0_GL0005730	mpro	0		unknown	unknown	0.444821	0.444821	-0.157606	0.157606	0.240784	0.240784	-0.225037	0.225037	0.41768	0.41768	-0.326369	0.326369	-0.149215	0.149215	-0.000285267	0.000285267
550672.ECCG_00299	mpro	Glyceraldehyde-3-phosphate dehydrogenase/erythrose-4-phosphate dehydrogenase(2333)	Carbohydrate transport and metabolism	Proteobacteria	Escherichia	-0.216196	0.216196	-0.0132124	0.0132124	-0.240389	0.240389	0.223538	0.223538	0.0479942	0.0479942	-0.06151	0.06151	-0.00402448	0.00402448	-0.00010926	0.00010926
MH0236_GL0074850	mpro	Transaldolase(1174)	Carbohydrate transport and metabolism	Firmicutes	Veillonella	-0.800628	0.800628	-0.171784	0.171784	0.239436	0.239436	0.0139224	0.0139224	-0.0572263	0.0572263	-0.0678916	0.0678916	0.783266	0.783266	0.000509324	0.000509324
MH0402_GL0100033	mpro	Fructose/tagatose bisphosphate aldolase(3616)	Carbohydrate transport and metabolism	Bacteroidetes	Bacteroides	-0.875674	0.875674	-0.0458607	0.0458607	-0.236165	0.236165	-0.24981	0.24981	0.366526	0.366526	-0.407794	0.407794	-0.405525	0.405525	-5.78215e-06	5.78215e-06
V1.UC14-1_GL0030683	mpro	Glutamate dehydrogenase/leucine dehydrogenase(2586)	Amino acid transport and metabolism	Actinobacteria	Slackia	-0.41163	0.41163	-0.0216653	0.0216653	0.236058	0.236058	-6.45144e-05	6.45144e-05	-0.104619	0.104619	-0.07254	0.07254	-0.0118896	0.0118896	-0.000102424	0.000102424
V1.FI13_GL0031436	mpro	Glutamate dehydrogenase/leucine dehydrogenase(2586)	Amino acid transport and metabolism	unknown	unknown	-0.203479	0.203479	0.00644596	0.00644596	-0.234523	0.234523	-0.29401	0.29401	-0.0535436	0.0535436	0.342665	0.342665	0.00842878	0.00842878	-1.03478e-05	1.03478e-05
MH0011_GL0030607	mpro	Sugar or nucleoside kinase, ribokinase family(8150)	Carbohydrate transport and metabolism	unknown	unknown	0.17599	0.17599	0.000763642	0.000763642	-0.232709	0.232709	-0.148916	0.148916	0.0392498	0.0392498	0.0426855	0.0426855	-0.0385019	0.0385019	0.000525322	0.000525322
NLF009_GL0077737	mpro	ABC-type oligopeptide transport system, periplasmic component(3057)	Amino acid transport and metabolism	Firmicutes	Roseburia	0.0391674	0.0391674	0.0422908	0.0422908	-0.232183	0.232183	0.0512524	0.0512524	0.0733142	0.0733142	0.323307	0.323307	0.0847499	0.0847499	0.00013161	0.00013161
MH0384_GL0181420	mpro	ABC-type oligopeptide transport system, periplasmic component(3057)	Amino acid transport and metabolism	Firmicutes	Faecalibacterium	0.127094	0.127094	-0.271517	0.271517	0.232107	0.232107	0.234941	0.234941	-0.210424	0.210424	-0.130425	0.130425	0.0837133	0.0837133	0.000705567	0.000705567
MH0086_GL0091030	mpro	ABC-type glycerol-3-phosphate transport system, periplasmic component(15818)	Carbohydrate transport and metabolism	unknown	unknown	-0.165255	0.165255	0.0636946	0.0636946	-0.231625	0.231625	-0.0414132	0.0414132	0.130524	0.130524	0.143268	0.143268	-0.00404124	0.00404124	0.000131347	0.000131347
MH0064_GL0038115	mpro	Glutamate dehydrogenase/leucine dehydrogenase(2586)	Amino acid transport and metabolism	Firmicutes	unknown	-0.155228	0.155228	-0.0817221	0.0817221	0.230158	0.230158	0.0531399	0.0531399	0.00668544	0.00668544	-0.020584	0.020584	-0.230557	0.230557	-0.000288069	0.000288069
V1.UC19-0_GL0010094	mpro	Glyceraldehyde-3-phosphate dehydrogenase/erythrose-4-phosphate dehydrogenase(2333)	Carbohydrate transport and metabolism	Firmicutes	Roseburia	-1.40424	1.40424	0.00972539	0.00972539	0.229133	0.229133	0.519093	0.519093	0.0107748	0.0107748	-0.528079	0.528079	0.125231	0.125231	-0.000159767	0.000159767
DLF014_GL0020576	mpro	Glyceraldehyde-3-phosphate dehydrogenase/erythrose-4-phosphate dehydrogenase(2333)	Carbohydrate transport and metabolism	unknown	unknown	0.0304656	0.0304656	0.0683008	0.0683008	-0.229038	0.229038	0.295772	0.295772	-0.0485226	0.0485226	-0.140785	0.140785	0.0198092	0.0198092	-0.000168394	0.000168394
V1.UC41-0_GL0045739	mpro	ABC-type glycerol-3-phosphate transport system, periplasmic component(15818)	Carbohydrate transport and metabolism	Firmicutes	Faecalibacterium	-0.304308	0.304308	-0.145538	0.145538	0.228517	0.228517	0.104783	0.104783	-0.0879243	0.0879243	0.0652249	0.0652249	-0.105688	0.105688	-0.00016786	0.00016786
g__Bacteroides..s__..otu__589277	clade	0				-1.2998	1.2998	0.103822	0.103822	-0.228317	0.228317	5.67624e-05	5.67624e-05	-5.08271e-06	5.08271e-06	-0.000878295	0.000878295	0.0224192	0.0224192	0.0681279	0.0681279
V1.FI19_GL0020438	mpro	2',3'-cyclic-nucleotide 2'-phosphodiesterase/5'- or 3'-nucleotidase, 5'-nucleotidase family(3407)	Defense mechanisms	Firmicutes	Faecalibacterium	0.680172	0.680172	-0.172996	0.172996	0.227566	0.227566	-0.0346522	0.0346522	0.53244	0.53244	0.108848	0.108848	0.0293354	0.0293354	4.14392e-05	4.14392e-05
MH0419_GL0098592	mpro	Cysteine sulfinate desulfinase/cysteine desulfurase or related enzyme(4470)	Amino acid transport and metabolism	unknown	unknown	-0.104019	0.104019	-0.0233541	0.0233541	0.227299	0.227299	-0.0100299	0.0100299	-0.303309	0.303309	0.361083	0.361083	0.0124895	0.0124895	-0.000224746	0.000224746
MH0172_GL0013250	mpro	0		Firmicutes	Ruminococcus	-0.630933	0.630933	-0.260047	0.260047	-0.226741	0.226741	-0.0375849	0.0375849	-0.0110932	0.0110932	-0.387024	0.387024	-0.234048	0.234048	-7.22884e-05	7.22884e-05
g__.Ruminococcus.	clade	0				0.262063	0.262063	-0.0195135	0.0195135	-0.226505	0.226505	1.72901e-06	1.72901e-06	-6.21616e-05	6.21616e-05	-4.00727e-05	4.00727e-05	0.0774025	0.0774025	0.222188	0.222188
MH0010_GL0000376	mpro	Sugar phosphate isomerase/epimerase(6976)	Carbohydrate transport and metabolism	Bacteroidetes	Bacteroides	0.341814	0.341814	0.00343603	0.00343603	-0.225998	0.225998	-0.0177664	0.0177664	-0.135892	0.135892	0.272143	0.272143	0.0796834	0.0796834	0.000375214	0.000375214
g__Blautia..s__..otu__204681	clade	0				0.574834	0.574834	-0.00726503	0.00726503	-0.225963	0.225963	4.72449e-05	4.72449e-05	1.22883e-05	1.22883e-05	-5.50504e-05	5.50504e-05	0.0177626	0.0177626	1.43841	1.43841
MH0337_GL0105979	mpro	Phosphoenolpyruvate carboxykinase, ATP-dependent(1458)	Energy production and conversion	Firmicutes	unknown	0.0867683	0.0867683	0.0268389	0.0268389	-0.225146	0.225146	0.379924	0.379924	0.0981367	0.0981367	0.282521	0.282521	-0.344598	0.344598	0.000453424	0.000453424
V1.UC41-0_GL0031140	mpro	Translation elongation factor EF-Tu, a GTPase(2272)	Translation, ribosomal structure and biogenesis	Firmicutes	Blautia	-1.27259	1.27259	0.00939403	0.00939403	-0.223794	0.223794	0.445972	0.445972	-0.0613039	0.0613039	-0.375621	0.375621	0.0462828	0.0462828	2.14764e-06	2.14764e-06
483215.BACFIN_08570	mpro	Glyceraldehyde-3-phosphate dehydrogenase/erythrose-4-phosphate dehydrogenase(2333)	Carbohydrate transport and metabolism	Bacteroidetes	Bacteroides	-0.119926	0.119926	-0.0292478	0.0292478	-0.223154	0.223154	-0.149118	0.149118	0.207103	0.207103	0.547981	0.547981	-0.0087209	0.0087209	4.80345e-05	4.80345e-05
DPEP1	hpro	Dipeptidase 1				-0.646983	0.646983	0.0126801	0.0126801	-0.222304	0.222304	-0.711287	0.711287	0.0393037	0.0393037	-0.00362955	0.00362955	0.000951648	0.000951648	-0.000158829	0.000158829
CEL2A	hpro	Chymotrypsin-like elastase family member 2A				2.04356	2.04356	-0.002746	0.002746	0.221571	0.221571	1.08347	1.08347	-0.234114	0.234114	-0.0428644	0.0428644	-0.000145642	0.000145642	0.000207008	0.000207008
ASM3A	hpro	Acid sphingomyelinase-like phosphodiesterase 3a				0.0139794	0.0139794	-0.0215443	0.0215443	0.220547	0.220547	-0.378249	0.378249	0.275209	0.275209	-0.0149497	0.0149497	0.00101905	0.00101905	-0.000706454	0.000706454
ENPP7	hpro	Ectonucleotide pyrophosphatase/phosphodiesterase family member 7				0.745358	0.745358	0.00542714	0.00542714	-0.220325	0.220325	-0.522969	0.522969	0.54691	0.54691	-0.0180038	0.0180038	-0.000891201	0.000891201	0.000350744	0.000350744
g__Blautia..s__..otu__360660	clade	0				-0.709389	0.709389	0.716509	0.716509	-0.217797	0.217797	5.93017e-05	5.93017e-05	-0.000120208	0.000120208	-0.000908164	0.000908164	-0.422238	0.422238	0.277384	0.277384
MH0006_GL0182518	mpro	ABC-type glycerol-3-phosphate transport system, periplasmic component(15818)	Carbohydrate transport and metabolism	Firmicutes	unknown	-0.493675	0.493675	-0.0855166	0.0855166	-0.213792	0.213792	0.221638	0.221638	-0.185384	0.185384	0.68202	0.68202	-0.0631073	0.0631073	-0.000182846	0.000182846
O2.UC30-0_GL0116543	mpro	Glutamate dehydrogenase/leucine dehydrogenase(2586)	Amino acid transport and metabolism	Firmicutes	Clostridium	-0.00813054	0.00813054	0.00573767	0.00573767	0.212767	0.212767	-0.414039	0.414039	-0.314921	0.314921	-0.0644263	0.0644263	0.168181	0.168181	-0.000203379	0.000203379
CTRC	hpro	Chymotrypsin-C				-0.0903531	0.0903531	0.0226759	0.0226759	-0.212319	0.212319	0.631971	0.631971	0.030394	0.030394	-0.0822605	0.0822605	0.00046135	0.00046135	-0.000285252	0.000285252
O2.UC43-2_GL0030526	mpro	ABC-type glycerol-3-phosphate transport system, periplasmic component(15818)	Carbohydrate transport and metabolism	Firmicutes	Eubacterium	-0.018571	0.018571	-0.0313866	0.0313866	-0.212208	0.212208	0.0186126	0.0186126	0.00372271	0.00372271	0.19429	0.19429	0.0742995	0.0742995	2.98673e-05	2.98673e-05
NLM017_GL0071276	mpro	Phosphoenolpyruvate carboxykinase, ATP-dependent(1458)	Energy production and conversion	Firmicutes	Eubacterium	0.181891	0.181891	0.0858995	0.0858995	-0.21201	0.21201	0.198063	0.198063	0.0362947	0.0362947	-0.219772	0.219772	0.00523358	0.00523358	0.000170567	0.000170567
MH0002_GL0075610	mpro	Fructose-bisphosphate aldolase class Ia, DhnA family(422)	Carbohydrate transport and metabolism	Bacteroidetes	Bacteroides	-0.0513948	0.0513948	0.0683388	0.0683388	-0.209143	0.209143	0.0722221	0.0722221	-0.0755671	0.0755671	0.174297	0.174297	-0.00760991	0.00760991	0.000749236	0.000749236
IGHG1	hpro	Immunoglobulin heavy constant gamma 1				0.751652	0.751652	-0.689278	0.689278	0.207423	0.207423	0.420104	0.420104	0.694096	0.694096	0.0863738	0.0863738	0.00128373	0.00128373	-4.63747e-05	4.63747e-05
V1.CD25-0_GL0028050	mpro	ABC-type sugar transport system, periplasmic component, contains N-terminal xre family HTH domain(4787)	Carbohydrate transport and metabolism	unknown	unknown	0.0626571	0.0626571	0.0463693	0.0463693	-0.20734	0.20734	0.141447	0.141447	-0.00323896	0.00323896	0.411722	0.411722	0.392906	0.392906	0.000132203	0.000132203
MH0012_GL0185330	mpro	Electron transfer flavoprotein, alpha and beta subunits(1843)	Energy production and conversion	Firmicutes	Faecalibacterium	-0.481863	0.481863	0.0880046	0.0880046	0.207216	0.207216	0.0916031	0.0916031	0.0760045	0.0760045	-0.0522009	0.0522009	-0.0197252	0.0197252	0.000136754	0.000136754
MH0136_GL0026411	mpro	3-hydroxyacyl-CoA dehydrogenase(1268)	Lipid transport and metabolism	Firmicutes	Faecalibacterium	-0.371482	0.371482	0.0693449	0.0693449	-0.206577	0.206577	-0.0418274	0.0418274	0.260969	0.260969	0.23846	0.23846	-0.0577431	0.0577431	-0.000121623	0.000121623
MH0069_GL0029854	mpro	Flagellin and related hook-associated protein FlgL(3044)	Cell motility	unknown	unknown	-0.0786484	0.0786484	0.0459265	0.0459265	0.206104	0.206104	-0.342659	0.342659	-0.128534	0.128534	0.00905682	0.00905682	0.100049	0.100049	-0.00015979	0.00015979
NGAL	hpro	Neutrophil gelatinase-associated lipocalin				0.76153	0.76153	-0.0612713	0.0612713	0.205296	0.205296	-0.680846	0.680846	0.713657	0.713657	0.0346802	0.0346802	0.00198179	0.00198179	-0.000439905	0.000439905
V1.UC26-4_GL0115090	mpro	Translation elongation factor EF-Tu, a GTPase(2272)	Translation, ribosomal structure and biogenesis	Firmicutes	unknown	-0.631517	0.631517	0.0257212	0.0257212	-0.205114	0.205114	-0.105191	0.105191	-0.0507577	0.0507577	0.503789	0.503789	-0.225983	0.225983	0.000340349	0.000340349
g__Bacteroides..s__ovatus..otu__535375	clade	0				-0.478273	0.478273	-0.743015	0.743015	-0.203579	0.203579	-4.82427e-05	4.82427e-05	5.43569e-05	5.43569e-05	0.00103886	0.00103886	0.0326764	0.0326764	0.167839	0.167839
MH0006_GL0106010	mpro	CO dehydrogenase/acetyl-CoA synthase beta subunit(333)	Energy production and conversion	Firmicutes	Ruminococcus	-1.08544	1.08544	-0.00317571	0.00317571	-0.203554	0.203554	0.6333	0.6333	-0.0268466	0.0268466	-0.143391	0.143391	1.18746	1.18746	-8.52626e-06	8.52626e-06
OLFM4	hpro	Olfactomedin-4				0.411268	0.411268	-0.0503226	0.0503226	0.203496	0.203496	0.0958246	0.0958246	1.30007	1.30007	-0.036689	0.036689	0.00164241	0.00164241	-0.000142081	0.000142081
f__Erysipelotrichaceae..g__..s__..otu__356760	clade	0				0.517503	0.517503	0.00911399	0.00911399	-0.199722	0.199722	4.94351e-05	4.94351e-05	0.000179436	0.000179436	-0.000152654	0.000152654	-0.0122773	0.0122773	-0.175793	0.175793
MH0444_GL0073267	mpro	ABC-type glycerol-3-phosphate transport system, periplasmic component(15818)	Carbohydrate transport and metabolism	Firmicutes	Ruminococcus	-0.231406	0.231406	0.100044	0.100044	0.199609	0.199609	0.018965	0.018965	-0.306191	0.306191	-0.0768707	0.0768707	0.375615	0.375615	-3.09656e-05	3.09656e-05
AMYP	hpro	Pancreatic alpha-amylase				0.974523	0.974523	-0.414396	0.414396	-0.197696	0.197696	0.255918	0.255918	0.279063	0.279063	0.479857	0.479857	-0.00103943	0.00103943	0.000308907	0.000308907
MH0122_GL0052895	mpro	Basic membrane lipoprotein Med, periplasmic binding protein (PBP1-ABC) superfamily(2696)	Cell wall/membrane/envelope biogenesis	Firmicutes	Subdoligranulum	0.206374	0.206374	6.66168e-05	6.66168e-05	-0.19748	0.19748	-0.333373	0.333373	-0.197264	0.197264	0.972408	0.972408	0.0289233	0.0289233	0.000230384	0.000230384
HV349	hpro	Immunoglobulin heavy variable 3-49				0.728332	0.728332	-1.01347	1.01347	0.19631	0.19631	0.0154028	0.0154028	0.349314	0.349314	-0.213119	0.213119	-0.00220306	0.00220306	0.000193952	0.000193952
DMBT1	hpro	Deleted in malignant brain tumors 1 protein				1.06569	1.06569	0.0191836	0.0191836	0.196082	0.196082	0.289076	0.289076	-0.0787137	0.0787137	-0.247568	0.247568	-1.53947e-05	1.53947e-05	-0.000200813	0.000200813
V1.UC52-1_GL0032676	mpro	ABC-type glycerol-3-phosphate transport system, periplasmic component(15818)	Carbohydrate transport and metabolism	unknown	unknown	0.58423	0.58423	-0.0671125	0.0671125	0.195435	0.195435	0.0867681	0.0867681	0.0030524	0.0030524	0.320193	0.320193	-0.0162724	0.0162724	-0.000167528	0.000167528
N051A_GL0052937	mpro	0		Firmicutes	Faecalibacterium	-0.533112	0.533112	0.00641485	0.00641485	0.194611	0.194611	0.183002	0.183002	0.0109657	0.0109657	-0.320485	0.320485	-0.0471335	0.0471335	-0.000193688	0.000193688
MH0351_GL0070862	mpro	Phosphoenolpyruvate carboxykinase, ATP-dependent(1458)	Energy production and conversion	Bacteroidetes	unknown	-0.297034	0.297034	-0.135031	0.135031	-0.193892	0.193892	-0.0358447	0.0358447	0.0229317	0.0229317	-0.031339	0.031339	-0.477158	0.477158	0.000210848	0.000210848
SODC	hpro	Superoxide dismutase [Cu-Zn]				0.88747	0.88747	-0.3388	0.3388	-0.193632	0.193632	-0.348075	0.348075	0.0196463	0.0196463	0.078457	0.078457	-0.00164824	0.00164824	0.00024452	0.00024452
AMPN	hpro	Aminopeptidase N				1.11732	1.11732	0.122376	0.122376	0.191576	0.191576	1.18387	1.18387	0.994043	0.994043	0.00136343	0.00136343	-0.00060108	0.00060108	0.000114279	0.000114279
NOM009_GL0086915	mpro	3-hydroxyacyl-CoA dehydrogenase(1268)	Lipid transport and metabolism	Firmicutes	Eubacterium	-1.0741	1.0741	0.0883338	0.0883338	-0.191294	0.191294	-0.434086	0.434086	-0.0517459	0.0517459	0.541565	0.541565	-0.36377	0.36377	2.09995e-06	2.09995e-06
MH0410_GL0108675	mpro	Aspartyl aminopeptidase(2807)	Amino acid transport and metabolism	Firmicutes	Faecalibacterium	0.329422	0.329422	-0.0448553	0.0448553	0.191208	0.191208	0.0980748	0.0980748	0.0516713	0.0516713	-0.0295221	0.0295221	0.348964	0.348964	-0.000200512	0.000200512
g__Faecalibacterium..s__prausnitzii..otu__521577	clade	0				-1.12242	1.12242	0.0243779	0.0243779	0.189267	0.189267	4.81792e-05	4.81792e-05	0.000109476	0.000109476	-0.000442778	0.000442778	-0.0576874	0.0576874	0.435223	0.435223
IGHM	hpro	Immunoglobulin heavy constant mu				0.205135	0.205135	-1.10644	1.10644	0.188673	0.188673	0.105288	0.105288	0.812521	0.812521	-0.0430465	0.0430465	0.00177042	0.00177042	-0.000373786	0.000373786
MH0205_GL0011763	mpro	Phosphoribosylaminoimidazole-succinocarboxamide synthase(1792)	Nucleotide transport and metabolism	Firmicutes	Eubacterium	-0.30921	0.30921	-0.122343	0.122343	-0.188484	0.188484	0.04834	0.04834	-0.191577	0.191577	0.0952746	0.0952746	-0.641975	0.641975	-3.87426e-05	3.87426e-05
O2.UC20-0_GL0052756	mpro	Flagellin and related hook-associated protein FlgL(3044)	Cell motility	unknown	unknown	-0.135792	0.135792	-0.121877	0.121877	0.186099	0.186099	0.0317712	0.0317712	0.0451454	0.0451454	-0.182095	0.182095	0.0251749	0.0251749	-0.000212783	0.000212783
g__Paenibacillus..s__..otu__572351	clade	0				-1.1374	1.1374	0.045888	0.045888	0.186032	0.186032	-0.000105438	0.000105438	0.00021642	0.00021642	-0.000687321	0.000687321	-0.314467	0.314467	-0.0357536	0.0357536
MH0012_GL0150149	mpro	ABC-type glycerol-3-phosphate transport system, periplasmic component(15818)	Carbohydrate transport and metabolism	Firmicutes	Eubacterium	-0.105636	0.105636	-0.0410878	0.0410878	-0.183942	0.183942	-0.048468	0.048468	0.0478184	0.0478184	0.188331	0.188331	-0.0121628	0.0121628	-0.000308312	0.000308312
NLM031_GL0077743	mpro	Polyribonucleotide nucleotidyltransferase (polynucleotide phosphorylase)(3082)	Translation, ribosomal structure and biogenesis	Firmicutes	Faecalibacterium	-0.275022	0.275022	0.124501	0.124501	0.183164	0.183164	0.390185	0.390185	-0.169023	0.169023	-0.0360018	0.0360018	-0.145426	0.145426	-0.000129783	0.000129783
g__Faecalibacterium..s__prausnitzii..otu__523892	clade	0				-1.44659	1.44659	-0.193749	0.193749	0.182837	0.182837	-7.94232e-06	7.94232e-06	-9.03075e-05	9.03075e-05	-0.00100153	0.00100153	-0.325233	0.325233	0.487916	0.487916
V1.FI32_GL0001658	mpro	ABC-type xylose transport system, periplasmic component(416)	Carbohydrate transport and metabolism	Firmicutes	Blautia	-0.180977	0.180977	-0.173158	0.173158	-0.181385	0.181385	-0.00398507	0.00398507	0.0579692	0.0579692	-0.0559198	0.0559198	0.163405	0.163405	-0.000193056	0.000193056
ED10A_GL0111621	mpro	Glutamate dehydrogenase/leucine dehydrogenase(2586)	Amino acid transport and metabolism	Proteobacteria	Desulfovibrio	-0.688266	0.688266	0.041544	0.041544	-0.180864	0.180864	-0.591718	0.591718	-0.139801	0.139801	0.613936	0.613936	0.0107226	0.0107226	-9.80047e-05	9.80047e-05
MH0287_GL0172519	mpro	Peptidyl-prolyl cis-trans isomerase (rotamase) - cyclophilin family(2866)	Posttranslational modification, protein turnover, chaperones	Firmicutes	Ruminococcus	-0.469508	0.469508	-0.0119805	0.0119805	0.180813	0.180813	0.0284306	0.0284306	-0.0322035	0.0322035	-0.0344059	0.0344059	0.415527	0.415527	0.000380931	0.000380931
V1.UC51-4_GL0073277	mpro	ABC-type oligopeptide transport system, periplasmic component(3057)	Amino acid transport and metabolism	Firmicutes	Faecalibacterium	-0.195908	0.195908	-0.18175	0.18175	0.180389	0.180389	-0.00300658	0.00300658	-0.0465408	0.0465408	0.017869	0.017869	0.0150357	0.0150357	0.000399492	0.000399492
MH0157_GL0087463	mpro	DNA-binding response regulator, OmpR family, contains REC and winged-helix (wHTH) domain(25250)	Signal transduction mechanisms	Bacteroidetes	Prevotella	-0.446237	0.446237	-0.037923	0.037923	0.177515	0.177515	0.0136268	0.0136268	0.138652	0.138652	-0.209831	0.209831	-0.0977944	0.0977944	8.81648e-05	8.81648e-05
MH0139_GL0041455	mpro	Glucose-6-phosphate isomerase(2605)	Carbohydrate transport and metabolism	Firmicutes	Eubacterium	-0.411258	0.411258	0.00597127	0.00597127	0.177283	0.177283	-0.378933	0.378933	0.0210089	0.0210089	-0.0961015	0.0961015	-0.0981982	0.0981982	0.000142372	0.000142372
CAH1	hpro	Carbonic anhydrase 1				0.139825	0.139825	-0.0989258	0.0989258	0.177054	0.177054	-0.633159	0.633159	0.110743	0.110743	0.090664	0.090664	-0.00142975	0.00142975	0.000224042	0.000224042
MH0354_GL0136544	mpro	Glyceraldehyde-3-phosphate dehydrogenase/erythrose-4-phosphate dehydrogenase(2333)	Carbohydrate transport and metabolism	Firmicutes	Mitsuokella	-1.53564	1.53564	-0.00623484	0.00623484	0.174904	0.174904	0.426904	0.426904	-0.0505589	0.0505589	-0.259755	0.259755	0.0566649	0.0566649	-0.000419335	0.000419335
O2.CD1-0_GL0007567	mpro	0		Firmicutes	unknown	-1.27387	1.27387	-0.0371094	0.0371094	-0.17467	0.17467	0.0528208	0.0528208	0.0168415	0.0168415	0.417698	0.417698	0.0259556	0.0259556	3.16255e-05	3.16255e-05
A0A0J9YY99	hpro	Uncharacterized protein				0.868893	0.868893	-0.88731	0.88731	-0.173944	0.173944	-0.0187432	0.0187432	-0.0301851	0.0301851	-0.305179	0.305179	0.00084517	0.00084517	0.000259976	0.000259976
HV434	hpro	Immunoglobulin heavy variable 4-34				1.37692	1.37692	-1.28909	1.28909	-0.173461	0.173461	-0.0156897	0.0156897	0.291625	0.291625	-0.0328681	0.0328681	-0.00256387	0.00256387	-0.000437535	0.000437535
O2.UC31-1_GL0041846	mpro	Fructose/tagatose bisphosphate aldolase(3616)	Carbohydrate transport and metabolism	Firmicutes	Blautia	-0.932538	0.932538	-0.0351032	0.0351032	0.173338	0.173338	0.651153	0.651153	0.347719	0.347719	-0.427988	0.427988	0.718505	0.718505	0.000211602	0.000211602
V1.UC46-0_GL0149592	mpro	0		Firmicutes	Ruminococcus	-0.735569	0.735569	-0.0763709	0.0763709	0.171772	0.171772	-0.162823	0.162823	-0.193989	0.193989	0.262301	0.262301	0.99903	0.99903	-0.000147438	0.000147438
ZG16	hpro	Zymogen granule membrane protein 16				-0.340169	0.340169	0.0639634	0.0639634	-0.171375	0.171375	0.155239	0.155239	-0.0951434	0.0951434	-0.29796	0.29796	0.00262	0.00262	0.000353381	0.000353381
g__Dialister..s__..otu__535901	clade	0				-0.135265	0.135265	0.0477662	0.0477662	-0.17035	0.17035	-5.6272e-05	5.6272e-05	-0.000247569	0.000247569	-0.000627047	0.000627047	-0.0858768	0.0858768	-1.23125	1.23125
g__Coprococcus..s__..otu__325588	clade	0				0.00747387	0.00747387	0.391254	0.391254	0.168795	0.168795	4.34694e-05	4.34694e-05	0.00012609	0.00012609	-0.000992868	0.000992868	-0.180042	0.180042	0.143578	0.143578
NOF013_GL0043176	mpro	ABC-type glycerol-3-phosphate transport system, periplasmic component(15818)	Carbohydrate transport and metabolism	Firmicutes	Faecalibacterium	-0.0778175	0.0778175	0.0156863	0.0156863	-0.168711	0.168711	-0.0339784	0.0339784	0.0838026	0.0838026	0.45599	0.45599	0.0454652	0.0454652	-4.03831e-05	4.03831e-05
MH0222_GL0162119	mpro	Alpha-glucosidase, glycosyl hydrolase family GH31(4451)	Carbohydrate transport and metabolism	Bacteroidetes	unknown	-0.0757755	0.0757755	0.0722954	0.0722954	-0.168235	0.168235	0.218003	0.218003	-0.0656161	0.0656161	0.161996	0.161996	-0.11165	0.11165	0.000309543	0.000309543
NEP	hpro	Neprilysin				-0.244232	0.244232	-0.210305	0.210305	-0.166923	0.166923	-0.0258222	0.0258222	0.377199	0.377199	-0.266282	0.266282	0.00244855	0.00244855	0.000310458	0.000310458
MH0227_GL0086803	mpro	0		Firmicutes	Faecalibacterium	-0.768715	0.768715	0.106784	0.106784	0.166606	0.166606	-0.0245579	0.0245579	-0.0329794	0.0329794	-0.0724697	0.0724697	-0.016038	0.016038	-0.000179784	0.000179784
MH0086_GL0010398	mpro	Glucuronate isomerase(1142)	Carbohydrate transport and metabolism	Firmicutes	Faecalibacterium	-0.0273303	0.0273303	0.195776	0.195776	0.164454	0.164454	0.0696247	0.0696247	-0.228875	0.228875	0.238596	0.238596	-0.0189971	0.0189971	0.00022258	0.00022258
MH0137_GL0031871	mpro	L-fucose isomerase or related protein(2583)	Carbohydrate transport and metabolism	Firmicutes	unknown	-0.492129	0.492129	0.132972	0.132972	0.163815	0.163815	-0.644947	0.644947	-0.147066	0.147066	0.0908926	0.0908926	-0.0403569	0.0403569	-0.000210953	0.000210953
g__Collinsella..s__..otu__365212	clade	0				-0.336195	0.336195	0.256781	0.256781	0.163548	0.163548	2.71245e-05	2.71245e-05	7.67161e-05	7.67161e-05	0.000305042	0.000305042	-0.0972673	0.0972673	0.295116	0.295116
MH0062_GL0028069	mpro	3-hydroxyacyl-CoA dehydrogenase(1268)	Lipid transport and metabolism	Firmicutes	Faecalibacterium	-0.67914	0.67914	-0.00899025	0.00899025	-0.162847	0.162847	-0.15642	0.15642	0.00977076	0.00977076	0.587643	0.587643	-0.00346153	0.00346153	-0.000268093	0.000268093
O2.UC9-0_GL0055378	mpro	ABC-type glycerol-3-phosphate transport system, periplasmic component(15818)	Carbohydrate transport and metabolism	Firmicutes	Roseburia	-0.0801719	0.0801719	-0.109871	0.109871	0.162153	0.162153	-0.00981902	0.00981902	-0.0213853	0.0213853	0.372294	0.372294	0.0743233	0.0743233	-5.64027e-05	5.64027e-05
g__Bacteroides..s__..otu__192070	clade	0				-0.324898	0.324898	0.0375465	0.0375465	-0.161847	0.161847	2.908e-05	2.908e-05	-0.000168485	0.000168485	0.00106028	0.00106028	-0.112723	0.112723	0.206444	0.206444
V1.UC47-4_GL0074484	mpro	Glucuronate isomerase(1142)	Carbohydrate transport and metabolism	Firmicutes	Eubacterium	-0.157958	0.157958	-0.0414428	0.0414428	0.161297	0.161297	-0.0607265	0.0607265	-0.0132249	0.0132249	-0.0554325	0.0554325	0.0653741	0.0653741	-0.000236778	0.000236778
O2.UC2-1_GL0010422	mpro	Phosphotransferase system IIA component(2932)	Carbohydrate transport and metabolism	Firmicutes	Faecalibacterium	-0.392959	0.392959	-0.0711327	0.0711327	0.15972	0.15972	0.100322	0.100322	0.0461287	0.0461287	0.407395	0.407395	-0.00603248	0.00603248	-2.58357e-05	2.58357e-05
V1.UC4-0_GL0069741	mpro	TRAP-type uncharacterized transport system, periplasmic component(798)	General function prediction only	unknown	unknown	-0.3523	0.3523	0.00619047	0.00619047	0.159233	0.159233	0.201259	0.201259	0.203329	0.203329	0.115239	0.115239	-0.502948	0.502948	0.000329564	0.000329564
S10A9	hpro	Protein S100-A9				0.0587467	0.0587467	0.0210265	0.0210265	-0.158646	0.158646	-0.29151	0.29151	0.811398	0.811398	-0.018317	0.018317	0.000969007	0.000969007	-0.000839474	0.000839474
DLM019_GL0008259	mpro	Basic membrane lipoprotein Med, periplasmic binding protein (PBP1-ABC) superfamily(2696)	Cell wall/membrane/envelope biogenesis	Firmicutes	Faecalibacterium	-0.245502	0.245502	-0.0326425	0.0326425	0.158572	0.158572	-0.0101863	0.0101863	0.0413666	0.0413666	0.268114	0.268114	0.0218038	0.0218038	8.11647e-05	8.11647e-05
MH0012_GL0089216	mpro	Phosphoenolpyruvate carboxykinase, ATP-dependent(1458)	Energy production and conversion	Firmicutes	Faecalibacterium	-0.526133	0.526133	0.0286417	0.0286417	0.15839	0.15839	-0.0442244	0.0442244	-0.287689	0.287689	-0.0757784	0.0757784	-0.0426368	0.0426368	1.04942e-06	1.04942e-06
MEP1B	hpro	Meprin A subunit beta				0.381712	0.381712	-0.0057916	0.0057916	-0.156471	0.156471	0.109343	0.109343	0.821839	0.821839	0.0902089	0.0902089	0.00107603	0.00107603	0.000347435	0.000347435
MH0239_GL0104769	mpro	Glutamate dehydrogenase/leucine dehydrogenase(2586)	Amino acid transport and metabolism	Firmicutes	unknown	0.0236865	0.0236865	0.0183057	0.0183057	-0.155763	0.155763	-0.566202	0.566202	0.219462	0.219462	0.160124	0.160124	-0.0327982	0.0327982	-2.64402e-05	2.64402e-05
V1.FI14_GL0256457	mpro	Rubrerythrin(4121)	Energy production and conversion	unknown	unknown	0.00768971	0.00768971	-0.0511048	0.0511048	-0.154884	0.154884	0.543655	0.543655	-0.134379	0.134379	-0.114769	0.114769	0.218992	0.218992	-0.000277333	0.000277333
N085A_GL0032794	mpro	Phosphoenolpyruvate carboxykinase, ATP-dependent(1458)	Energy production and conversion	Bacteroidetes	Bacteroides	-0.0198214	0.0198214	-0.0685279	0.0685279	-0.154717	0.154717	-0.240867	0.240867	0.0942082	0.0942082	0.0814044	0.0814044	-0.0397566	0.0397566	0.000248319	0.000248319
MH0048_GL0045161	mpro	Glutamate dehydrogenase/leucine dehydrogenase(2586)	Amino acid transport and metabolism	Firmicutes	Ruminococcus	-0.833531	0.833531	0.00638	0.00638	-0.153838	0.153838	-0.155062	0.155062	-0.221253	0.221253	0.218803	0.218803	0.00985714	0.00985714	0.000258741	0.000258741
MH0398_GL0046118	mpro	Triosephosphate isomerase(2381)	Carbohydrate transport and metabolism	Firmicutes	Faecalibacterium	-0.66083	0.66083	0.0164961	0.0164961	0.153624	0.153624	-0.0056432	0.0056432	0.00288839	0.00288839	1.06405	1.06405	0.00332683	0.00332683	0.000198643	0.000198643
O2.UC22-2_GL0038235	mpro	3-phosphoglycerate kinase(2251)	Carbohydrate transport and metabolism	Firmicutes	Roseburia	-0.608042	0.608042	0.0538335	0.0538335	-0.153367	0.153367	-0.0382616	0.0382616	0.16008	0.16008	0.113097	0.113097	-0.356028	0.356028	-6.41966e-05	6.41966e-05
PLB1	hpro	Phospholipase B1, membrane-associated				0.0576131	0.0576131	0.017738	0.017738	0.153337	0.153337	-0.34246	0.34246	0.0899725	0.0899725	-0.110784	0.110784	-0.00358462	0.00358462	-0.00112596	0.00112596
o__Clostridiales..f__..g__..s__..otu__361727	clade	0				-1.72993	1.72993	0.0579263	0.0579263	0.151681	0.151681	-3.3679e-05	3.3679e-05	-0.000142318	0.000142318	-0.000926336	0.000926336	-0.16285	0.16285	-0.157461	0.157461
MH0408_GL0210735	mpro	Cysteine sulfinate desulfinase/cysteine desulfurase or related enzyme(4470)	Amino acid transport and metabolism	Firmicutes	Ruminococcus	-0.325017	0.325017	-0.00208225	0.00208225	0.150918	0.150918	-0.237152	0.237152	0.120875	0.120875	0.0479459	0.0479459	0.478403	0.478403	0.00101661	0.00101661
T2D-135A_GL0013320	mpro	ATP-dependent protease ClpP, protease subunit(5899)	Posttranslational modification, protein turnover, chaperones	Bacteroidetes	Bacteroides	-0.207957	0.207957	-0.219734	0.219734	-0.150201	0.150201	-0.266295	0.266295	-0.0120912	0.0120912	-0.00946241	0.00946241	-0.0507651	0.0507651	3.93612e-05	3.93612e-05
MH0244_GL0036050	mpro	ABC-type oligopeptide transport system, periplasmic component(3057)	Amino acid transport and metabolism	Firmicutes	Faecalibacterium	-0.00540996	0.00540996	-0.00220148	0.00220148	-0.149458	0.149458	0.178508	0.178508	-0.0517574	0.0517574	0.178389	0.178389	0.11324	0.11324	0.000219597	0.000219597
XPP2	hpro	Xaa-Pro aminopeptidase 2				-0.610705	0.610705	-0.0167579	0.0167579	0.149111	0.149111	0.0707505	0.0707505	0.243894	0.243894	0.00217675	0.00217675	0.000433046	0.000433046	-0.00107874	0.00107874
N062A_GL0005097	mpro	TRAP-type C4-dicarboxylate transport system, periplasmic component(3018)	Carbohydrate transport and metabolism	Firmicutes	Faecalibacterium	-0.128637	0.128637	-0.0123072	0.0123072	-0.148619	0.148619	0.139356	0.139356	0.139841	0.139841	0.591503	0.591503	-0.0153833	0.0153833	-0.000176974	0.000176974
KV133	hpro	Immunoglobulin kappa variable 1-33				1.1842	1.1842	-1.02787	1.02787	-0.147992	0.147992	-0.12024	0.12024	0.00144696	0.00144696	-0.0807883	0.0807883	-0.00142066	0.00142066	0.000200769	0.000200769
BGI002A_GL0028349	mpro	Neuraminidase (sialidase)(1229)	Cell wall/membrane/envelope biogenesis	Bacteroidetes	Bacteroides	-0.014028	0.014028	0.0662043	0.0662043	-0.147576	0.147576	-0.0988129	0.0988129	0.0356775	0.0356775	0.383253	0.383253	-0.0987928	0.0987928	1.06709e-05	1.06709e-05
RL40	hpro	Ubiquitin-60S ribosomal protein L40				-0.0327478	0.0327478	0.0578155	0.0578155	0.147415	0.147415	0.745774	0.745774	0.0309718	0.0309718	0.0320986	0.0320986	-0.000687901	0.000687901	-4.70041e-05	4.70041e-05
DLF002_GL0036840	mpro	ABC-type sugar transport system, periplasmic component, contains N-terminal xre family HTH domain(4787)	Carbohydrate transport and metabolism	Firmicutes	Faecalibacterium	-0.00621192	0.00621192	0.0693155	0.0693155	0.145799	0.145799	0.35734	0.35734	-0.00756993	0.00756993	0.819645	0.819645	0.0169747	0.0169747	2.5444e-05	2.5444e-05
g__Blautia..s__..otu__567715	clade	0				-1.09225	1.09225	0.537465	0.537465	-0.1447	0.1447	4.8184e-05	4.8184e-05	-0.000495737	0.000495737	-0.000884899	0.000884899	-0.139777	0.139777	1.92745	1.92745
g__Oscillospira..s__	clade	0				-1.45283	1.45283	0.00281058	0.00281058	-0.141923	0.141923	-2.79141e-05	2.79141e-05	-2.52519e-06	2.52519e-06	-0.00163887	0.00163887	-0.0260492	0.0260492	-0.872949	0.872949
MH0203_GL0245882	mpro	Glycosidase(7996)	Carbohydrate transport and metabolism	Actinobacteria	Bifidobacterium	0.723113	0.723113	0.127451	0.127451	-0.141859	0.141859	-0.501937	0.501937	0.0194251	0.0194251	-0.0103609	0.0103609	-0.289967	0.289967	0.000145667	0.000145667
IGHA2	hpro	Immunoglobulin heavy constant alpha 2				0.286577	0.286577	-0.167827	0.167827	0.140843	0.140843	0.0484184	0.0484184	0.0779147	0.0779147	-0.312284	0.312284	0.000162283	0.000162283	-0.000223249	0.000223249
MH0233_GL0108503	mpro	ABC-type glycerol-3-phosphate transport system, periplasmic component(15818)	Carbohydrate transport and metabolism	Firmicutes	Blautia	-0.420636	0.420636	-0.295037	0.295037	0.140408	0.140408	0.510672	0.510672	0.203237	0.203237	-0.360681	0.360681	0.767819	0.767819	-2.42028e-05	2.42028e-05
NLM021_GL0070428	mpro	L-arabinose isomerase(670)	Carbohydrate transport and metabolism	Firmicutes	unknown	-0.33501	0.33501	0.0664394	0.0664394	0.140117	0.140117	-0.235952	0.235952	-0.104683	0.104683	-0.00425545	0.00425545	0.00048422	0.00048422	-7.89276e-05	7.89276e-05
T2D-112A_GL0017484	mpro	Glutamate dehydrogenase/leucine dehydrogenase(2586)	Amino acid transport and metabolism	unknown	unknown	-0.248711	0.248711	-0.13808	0.13808	0.139964	0.139964	-0.535438	0.535438	-0.0987397	0.0987397	0.232807	0.232807	-0.000553433	0.000553433	-0.000316991	0.000316991
N085A_GL0048167	mpro	Glutamate dehydrogenase/leucine dehydrogenase(2586)	Amino acid transport and metabolism	Bacteroidetes	Bacteroides	-0.0914724	0.0914724	-0.0120818	0.0120818	-0.139908	0.139908	0.0826582	0.0826582	-0.00923464	0.00923464	0.0281538	0.0281538	-0.468752	0.468752	-0.000165366	0.000165366
MH0039_GL0029054	mpro	Acyl carrier protein(4029)	Secondary metabolites biosynthesis, transport and catabolism	Bacteroidetes	Alistipes	-0.619002	0.619002	-0.0851486	0.0851486	-0.139711	0.139711	-0.355657	0.355657	-0.00357441	0.00357441	0.184637	0.184637	-0.0119047	0.0119047	-3.88469e-05	3.88469e-05
MH0002_GL0022747	mpro	Acetyl-CoA acetyltransferase(2274)	Lipid transport and metabolism	Firmicutes	Eubacterium	-0.94731	0.94731	0.105553	0.105553	-0.139169	0.139169	-0.431541	0.431541	-0.307832	0.307832	0.241956	0.241956	-0.49153	0.49153	-0.000329473	0.000329473
HV315	hpro	Immunoglobulin heavy variable 3-15				1.00454	1.00454	-0.753447	0.753447	0.138683	0.138683	0.0954678	0.0954678	-0.149422	0.149422	0.0156983	0.0156983	0.00148242	0.00148242	4.58445e-06	4.58445e-06
K1C10	hpro	Keratin, type I cytoskeletal 10				0.363667	0.363667	-0.137979	0.137979	0.138196	0.138196	0.270137	0.270137	-0.0513424	0.0513424	0.000489455	0.000489455	-0.00175339	0.00175339	0.000256799	0.000256799
MH0264_GL0060805	mpro	L-fucose isomerase or related protein(2583)	Carbohydrate transport and metabolism	Bacteroidetes	unknown	0.0518671	0.0518671	-0.0541065	0.0541065	-0.13812	0.13812	-0.193324	0.193324	0.0928423	0.0928423	-0.189181	0.189181	-0.0338912	0.0338912	0.000620002	0.000620002
O2.UC59-0_GL0107330	mpro	Flagellin and related hook-associated protein FlgL(3044)	Cell motility	Firmicutes	Roseburia	-0.429432	0.429432	-0.0337736	0.0337736	-0.137999	0.137999	-0.193798	0.193798	0.0998339	0.0998339	0.219327	0.219327	-0.175251	0.175251	-6.51378e-05	6.51378e-05
O2.UC40-2_GL0062425	mpro	Flagellin and related hook-associated protein FlgL(3044)	Cell motility	Firmicutes	unknown	-0.317373	0.317373	-0.0410065	0.0410065	-0.136667	0.136667	0.0955754	0.0955754	-0.092475	0.092475	0.122112	0.122112	0.0634814	0.0634814	7.08898e-05	7.08898e-05
g__Lachnospira..s__..otu__198909	clade	0				-1.19764	1.19764	0.41944	0.41944	0.134545	0.134545	-8.81482e-05	8.81482e-05	-0.000118722	0.000118722	0.000357605	0.000357605	-0.848579	0.848579	-0.0683211	0.0683211
MH0270_GL0103434	mpro	Acetyl-CoA acetyltransferase(2274)	Lipid transport and metabolism	Firmicutes	Faecalibacterium	-0.521633	0.521633	-0.0374466	0.0374466	0.13389	0.13389	-0.212627	0.212627	0.0753836	0.0753836	0.378887	0.378887	-0.0117531	0.0117531	3.43441e-05	3.43441e-05
KV311	hpro	Immunoglobulin kappa variable 3-11				1.06716	1.06716	-1.14944	1.14944	0.133817	0.133817	-0.0181577	0.0181577	0.154888	0.154888	-0.173875	0.173875	0.0044145	0.0044145	-0.00120479	0.00120479
V1.UC8-0_GL0005811	mpro	Triosephosphate isomerase(2381)	Carbohydrate transport and metabolism	Firmicutes	Eubacterium	-0.507611	0.507611	-0.0101469	0.0101469	0.133141	0.133141	0.0657523	0.0657523	-0.0922636	0.0922636	0.407349	0.407349	0.00121508	0.00121508	0.000215978	0.000215978
MH0177_GL0076497	mpro	Acetyl-CoA acetyltransferase(2274)	Lipid transport and metabolism	Firmicutes	Faecalibacterium	-0.935581	0.935581	0.0199693	0.0199693	-0.13253	0.13253	-0.451074	0.451074	0.122333	0.122333	0.707968	0.707968	-0.0289029	0.0289029	2.70363e-05	2.70363e-05
f__Lachnospiraceae..g__..s__..otu__352022	clade	0				-0.0727422	0.0727422	-0.402089	0.402089	-0.132285	0.132285	-3.11321e-05	3.11321e-05	-0.000411598	0.000411598	-0.000338242	0.000338242	0.0807177	0.0807177	1.82476	1.82476
N075A_GL0021758	mpro	Tripartite-type tricarboxylate transporter, receptor component TctC(1072)	Energy production and conversion	unknown	unknown	-0.00499711	0.00499711	-0.0115003	0.0115003	-0.131822	0.131822	-0.0187878	0.0187878	0.0463587	0.0463587	0.28827	0.28827	-0.0315399	0.0315399	0.000219426	0.000219426
g__.Ruminococcus...s__torques..otu__583398	clade	0				-0.193566	0.193566	0.0108868	0.0108868	-0.131221	0.131221	4.73564e-05	4.73564e-05	-0.000303895	0.000303895	-6.993e-06	6.993e-06	0.00419572	0.00419572	0.543827	0.543827
MH0062_GL0046180	mpro	Basic membrane lipoprotein Med, periplasmic binding protein (PBP1-ABC) superfamily(2696)	Cell wall/membrane/envelope biogenesis	unknown	unknown	-0.148309	0.148309	0.0546991	0.0546991	-0.130279	0.130279	-0.390803	0.390803	-0.0104304	0.0104304	0.33044	0.33044	0.276567	0.276567	0.000149554	0.000149554
O2.UC13-1_GL0104205	mpro	Phosphoenolpyruvate-protein kinase (PTS system EI component in bacteria)(4879)	Carbohydrate transport and metabolism	Firmicutes	unknown	-0.624852	0.624852	-0.103652	0.103652	0.129089	0.129089	0.711178	0.711178	-0.0674828	0.0674828	-0.0482169	0.0482169	0.0792435	0.0792435	0.000200533	0.000200533
T2D-140A_GL0023964	mpro	Deoxyribose-phosphate aldolase(2110)	Nucleotide transport and metabolism	Firmicutes	Faecalibacterium	-0.0976377	0.0976377	-0.0460604	0.0460604	0.128609	0.128609	-0.147398	0.147398	0.142647	0.142647	0.15489	0.15489	0.0202107	0.0202107	-8.90801e-05	8.90801e-05
V1.UC51-4_GL0052281	mpro	ABC-type sugar transport system, periplasmic component, contains N-terminal xre family HTH domain(4787)	Carbohydrate transport and metabolism	Firmicutes	Ruminococcus	-0.78751	0.78751	-0.0227496	0.0227496	-0.128526	0.128526	0.280998	0.280998	0.163551	0.163551	0.281123	0.281123	0.934796	0.934796	2.92223e-05	2.92223e-05
MH0006_GL0172278	mpro	Methionine synthase I, cobalamin-binding domain(3199)	Amino acid transport and metabolism	Firmicutes	Ruminococcus	-0.94375	0.94375	-6.41472e-06	6.41472e-06	0.128049	0.128049	0.102966	0.102966	0.122891	0.122891	0.521464	0.521464	0.939362	0.939362	9.99593e-05	9.99593e-05
KV105	hpro	Immunoglobulin kappa variable 1-5				1.07334	1.07334	-1.01178	1.01178	0.127832	0.127832	-0.0737975	0.0737975	0.0157214	0.0157214	-0.0103594	0.0103594	0.00233977	0.00233977	0.000532073	0.000532073
MH0289_GL0035988	mpro	Phosphoenolpyruvate carboxykinase, ATP-dependent(1458)	Energy production and conversion	Firmicutes	Blautia	-0.317162	0.317162	0.0159706	0.0159706	0.127061	0.127061	0.254364	0.254364	-0.0059191	0.0059191	-0.228174	0.228174	-0.00278459	0.00278459	-0.000139327	0.000139327
T2D-22A_GL0128176	mpro	Triosephosphate isomerase(2381)	Carbohydrate transport and metabolism	Firmicutes	Blautia	0.0205804	0.0205804	-0.0225956	0.0225956	0.127009	0.127009	0.497446	0.497446	0.0791827	0.0791827	-0.425353	0.425353	0.113071	0.113071	0.000448226	0.000448226
f__Lachnospiraceae..g__..s__..otu__347639	clade	0				-0.299532	0.299532	0.0512352	0.0512352	-0.126725	0.126725	0.000101154	0.000101154	3.15443e-05	3.15443e-05	-0.00102716	0.00102716	-0.331143	0.331143	0.0354105	0.0354105
MH0457_GL0302561	mpro	Purine-nucleoside phosphorylase(1120)	Nucleotide transport and metabolism	Firmicutes	Faecalibacterium	0.163846	0.163846	-0.0609537	0.0609537	0.126571	0.126571	-0.0187177	0.0187177	0.0409824	0.0409824	0.29641	0.29641	-0.72552	0.72552	-0.000221618	0.000221618
O2.UC41-1_GL0011175	mpro	Glutamate dehydrogenase/leucine dehydrogenase(2586)	Amino acid transport and metabolism	Firmicutes	Blautia	-0.971286	0.971286	0.036885	0.036885	0.124702	0.124702	-0.402868	0.402868	-0.0148006	0.0148006	0.0301386	0.0301386	0.182931	0.182931	0.000593797	0.000593797
g__Bacteroides..s__uniformis..otu__584541	clade	0				-0.364387	0.364387	0.0109136	0.0109136	-0.124331	0.124331	-0.000238826	0.000238826	-0.000184632	0.000184632	-0.000734155	0.000734155	-0.0292768	0.0292768	0.00439445	0.00439445
V1.UC11-5_GL0008067	mpro	Transaldolase(1174)	Carbohydrate transport and metabolism	Firmicutes	unknown	-1.02189	1.02189	-0.119522	0.119522	0.124199	0.124199	0.125657	0.125657	-0.0144077	0.0144077	0.0452003	0.0452003	0.453291	0.453291	0.000796227	0.000796227
MH0149_GL0094229	mpro	Phosphoenolpyruvate-protein kinase (PTS system EI component in bacteria)(4879)	Carbohydrate transport and metabolism	Firmicutes	Faecalibacterium	-1.23806	1.23806	-0.00883037	0.00883037	0.124049	0.124049	-0.0601201	0.0601201	0.0247294	0.0247294	0.277984	0.277984	-0.0309572	0.0309572	8.32968e-05	8.32968e-05
O2.UC29-1_GL0161504	mpro	ABC-type sugar transport system, periplasmic component, contains N-terminal xre family HTH domain(4787)	Carbohydrate transport and metabolism	Firmicutes	Faecalibacterium	-0.0464709	0.0464709	0.0125543	0.0125543	0.124021	0.124021	0.13212	0.13212	0.00289909	0.00289909	-0.0213674	0.0213674	0.0045749	0.0045749	-0.000184929	0.000184929
V1.UC4-0_GL0060387	mpro	TRAP-type C4-dicarboxylate transport system, periplasmic component(3018)	Carbohydrate transport and metabolism	Firmicutes	Faecalibacterium	-0.196685	0.196685	-0.0409468	0.0409468	-0.123948	0.123948	-0.103952	0.103952	-0.0417906	0.0417906	0.825856	0.825856	0.00961276	0.00961276	0.000170384	0.000170384
V1.CD7-0-PN_GL0024967	mpro	AICAR transformylase/IMP cyclohydrolase PurH(2212)	Nucleotide transport and metabolism	unknown	unknown	0.424437	0.424437	-0.239751	0.239751	0.123875	0.123875	-0.285277	0.285277	-0.00385392	0.00385392	-0.234918	0.234918	0.00792886	0.00792886	-0.000196365	0.000196365
MH0281_GL0014236	mpro	Translation elongation factor EF-Tu, a GTPase(2272)	Translation, ribosomal structure and biogenesis	Firmicutes	Eubacterium	-1.66198	1.66198	0.00302693	0.00302693	0.123838	0.123838	0.586918	0.586918	0.119808	0.119808	-0.168021	0.168021	0.526712	0.526712	0.000264568	0.000264568
O2.UC36-0_GL0121483	mpro	Translation elongation factor EF-Tu, a GTPase(2272)	Translation, ribosomal structure and biogenesis	Firmicutes	Eubacterium	-1.0225	1.0225	-0.0164516	0.0164516	0.12383	0.12383	0.168052	0.168052	0.0664452	0.0664452	-0.0358102	0.0358102	-0.0475637	0.0475637	-7.36471e-05	7.36471e-05
MH0062_GL0000632	mpro	Ribosomal protein L11(1552)	Translation, ribosomal structure and biogenesis	Bacteroidetes	Bacteroides	-0.113058	0.113058	-0.0336668	0.0336668	-0.12364	0.12364	0.20907	0.20907	0.290572	0.290572	0.0505333	0.0505333	-0.402497	0.402497	-4.66618e-05	4.66618e-05
CUZD1	hpro	CUB and zona pellucida-like domain-containing protein 1				0.166734	0.166734	0.454214	0.454214	0.122471	0.122471	0.0379358	0.0379358	0.0432042	0.0432042	0.0655452	0.0655452	1.44821e-05	1.44821e-05	0.000870564	0.000870564
IGHA1	hpro	Immunoglobulin heavy constant alpha 1				0.439139	0.439139	-0.1435	0.1435	0.122406	0.122406	0.00471822	0.00471822	0.415105	0.415105	-0.168078	0.168078	-0.000113071	0.000113071	0.000244441	0.000244441
MH0139_GL0090283	mpro	Fructose/tagatose bisphosphate aldolase(3616)	Carbohydrate transport and metabolism	Firmicutes	Faecalibacterium	-0.740322	0.740322	-0.123713	0.123713	0.120776	0.120776	0.468969	0.468969	0.174641	0.174641	0.200644	0.200644	0.0353348	0.0353348	7.83409e-05	7.83409e-05
MH0251_GL0069201	mpro	ABC-type glycerol-3-phosphate transport system, periplasmic component(15818)	Carbohydrate transport and metabolism	unknown	unknown	-0.475457	0.475457	0.050232	0.050232	0.120082	0.120082	-0.149572	0.149572	-0.0166457	0.0166457	-0.31246	0.31246	0.00540014	0.00540014	-2.29169e-05	2.29169e-05
MH0187_GL0059329	mpro	Major membrane immunogen, membrane-anchored lipoprotein(198)	Function unknown	Firmicutes	Faecalibacterium	0.516875	0.516875	-0.010051	0.010051	-0.11971	0.11971	-0.111842	0.111842	0.228953	0.228953	0.309299	0.309299	0.0929345	0.0929345	-1.47539e-05	1.47539e-05
CEL3A	hpro	Chymotrypsin-like elastase family member 3A				-0.237441	0.237441	0.11019	0.11019	-0.118599	0.118599	0.402214	0.402214	-0.0162588	0.0162588	-0.205572	0.205572	6.53281e-05	6.53281e-05	-0.00055925	0.00055925
MH0086_GL0098687	mpro	ABC-type oligopeptide transport system, periplasmic component(3057)	Amino acid transport and metabolism	unknown	unknown	-0.684967	0.684967	0.0150336	0.0150336	-0.118487	0.118487	-0.334556	0.334556	-0.0234631	0.0234631	0.0133193	0.0133193	0.81769	0.81769	-0.00022409	0.00022409
O2.CD1-0-PT_GL0014484	mpro	DNA-binding beta-propeller fold protein YncE(3712)	General function prediction only	unknown	unknown	0.0599328	0.0599328	-0.15312	0.15312	-0.117967	0.117967	-0.239256	0.239256	0.0646001	0.0646001	0.236857	0.236857	0.0263239	0.0263239	0.000242717	0.000242717
MH0188_GL0028315	mpro	ABC-type glycerol-3-phosphate transport system, periplasmic component(15818)	Carbohydrate transport and metabolism	Firmicutes	Ruminococcus	-1.25283	1.25283	-0.0390515	0.0390515	-0.117311	0.117311	0.186121	0.186121	0.0363744	0.0363744	0.848874	0.848874	0.879607	0.879607	0.000172386	0.000172386
MH0111_GL0088449	mpro	0		Firmicutes	Faecalibacterium	-0.358073	0.358073	-0.027528	0.027528	0.116176	0.116176	0.496439	0.496439	0.126505	0.126505	-0.276263	0.276263	0.0407327	0.0407327	-7.34959e-05	7.34959e-05
g__Clostridium..s__..otu__357529	clade	0				-0.145851	0.145851	0.0742266	0.0742266	-0.114665	0.114665	0.000114759	0.000114759	0.000257933	0.000257933	-0.000138555	0.000138555	0.00923002	0.00923002	1.03306	1.03306
MH0041_GL0005567	mpro	Glutamate dehydrogenase/leucine dehydrogenase(2586)	Amino acid transport and metabolism	Bacteroidetes	Bacteroides	0.237773	0.237773	0.0533447	0.0533447	-0.114396	0.114396	-0.48174	0.48174	0.0111004	0.0111004	0.181655	0.181655	-0.0158062	0.0158062	0.000501182	0.000501182
f__Lachnospiraceae..g__..s__..otu__183006	clade	0				-1.19401	1.19401	-0.0773465	0.0773465	0.113929	0.113929	3.43149e-06	3.43149e-06	7.61207e-05	7.61207e-05	-0.000181704	0.000181704	-0.0486059	0.0486059	0.193806	0.193806
f__Lachnospiraceae..g__..s__..otu__361845	clade	0				-0.038943	0.038943	-0.0391051	0.0391051	0.113588	0.113588	6.10441e-05	6.10441e-05	-3.50765e-05	3.50765e-05	-0.000913351	0.000913351	1.05285e-05	1.05285e-05	1.93672	1.93672
MH0103_GL0081275	mpro	Triosephosphate isomerase(2381)	Carbohydrate transport and metabolism	Bacteroidetes	Parabacteroides	-0.191069	0.191069	-0.118591	0.118591	-0.113551	0.113551	-0.43194	0.43194	-0.0322382	0.0322382	0.590027	0.590027	-0.0520816	0.0520816	0.000149787	0.000149787
CADH1	hpro	Cadherin-1				0.330549	0.330549	0.00162982	0.00162982	-0.113411	0.113411	-0.910115	0.910115	0.276247	0.276247	0.353979	0.353979	0.00223597	0.00223597	-0.000237385	0.000237385
MH0150_GL0077036	mpro	Alanine dehydrogenase(594)	Amino acid transport and metabolism	Proteobacteria	Bilophila	-0.0944582	0.0944582	0.178056	0.178056	0.113089	0.113089	0.0806439	0.0806439	-0.342395	0.342395	0.114739	0.114739	-0.035969	0.035969	-0.000280391	0.000280391
o__Clostridiales..f__..g__..s__..otu__352951	clade	0				-0.776006	0.776006	0.840496	0.840496	-0.112968	0.112968	-5.18289e-05	5.18289e-05	-0.000171353	0.000171353	0.000222625	0.000222625	-0.0894549	0.0894549	-0.152776	0.152776
MH0260_GL0103278	mpro	Flagellin and related hook-associated protein FlgL(3044)	Cell motility	unknown	unknown	-0.613311	0.613311	0.0274772	0.0274772	-0.112483	0.112483	0.275404	0.275404	-0.182163	0.182163	0.283581	0.283581	-0.0548951	0.0548951	-0.000177585	0.000177585
MH0041_GL0040403	mpro	Phosphoenolpyruvate carboxykinase, ATP-dependent(1458)	Energy production and conversion	Firmicutes	Eubacterium	-0.531112	0.531112	0.0666454	0.0666454	0.111997	0.111997	-0.0302114	0.0302114	-0.143271	0.143271	0.814325	0.814325	-0.0320056	0.0320056	-0.000380632	0.000380632
DOF004_GL0081856	mpro	Sugar or nucleoside kinase, ribokinase family(8150)	Carbohydrate transport and metabolism	Firmicutes	Faecalibacterium	-0.943731	0.943731	0.0426669	0.0426669	0.111893	0.111893	-0.417373	0.417373	-0.0182824	0.0182824	0.673719	0.673719	0.178964	0.178964	-0.000126661	0.000126661
MH0047_GL0040188	mpro	Predicted dehydrogenase(10872)	General function prediction only	Bacteroidetes	Bacteroides	-0.285596	0.285596	0.00100325	0.00100325	0.111789	0.111789	0.0361248	0.0361248	0.168126	0.168126	0.0248133	0.0248133	-0.547553	0.547553	0.000136934	0.000136934
BGI-15A_GL0057686	mpro	Glyceraldehyde-3-phosphate dehydrogenase/erythrose-4-phosphate dehydrogenase(2333)	Carbohydrate transport and metabolism	Bacteroidetes	Alistipes	-0.223651	0.223651	0.00872179	0.00872179	-0.11125	0.11125	-0.265793	0.265793	0.0465461	0.0465461	-0.0965538	0.0965538	0.00325856	0.00325856	0.000499342	0.000499342
g__Blautia..s__..otu__366641	clade	0				-0.748902	0.748902	0.11314	0.11314	0.110987	0.110987	-4.54988e-05	4.54988e-05	0.000196997	0.000196997	0.000625706	0.000625706	-0.13825	0.13825	-5.56318e-05	5.56318e-05
CEL3B	hpro	Chymotrypsin-like elastase family member 3B				1.33205	1.33205	-0.0101809	0.0101809	-0.110944	0.110944	0.806811	0.806811	-0.00696478	0.00696478	0.0173957	0.0173957	-0.00037934	0.00037934	9.00392e-05	9.00392e-05
A0A075B6R9	hpro	Immunoglobulin kappa variable 2D-24				0.844562	0.844562	-0.905565	0.905565	0.110413	0.110413	-0.279791	0.279791	0.029306	0.029306	-0.256139	0.256139	-0.00266271	0.00266271	-0.000116856	0.000116856
MH0311_GL0034241	mpro	Glutamate dehydrogenase/leucine dehydrogenase(2586)	Amino acid transport and metabolism	Firmicutes	unknown	-0.783899	0.783899	0.128254	0.128254	0.110291	0.110291	-0.557059	0.557059	0.007197	0.007197	0.270408	0.270408	-0.0228691	0.0228691	0.000622162	0.000622162
MH0274_GL0008807	mpro	Phosphoenolpyruvate-protein kinase (PTS system EI component in bacteria)(4879)	Carbohydrate transport and metabolism	Firmicutes	Ruminococcus	-1.08813	1.08813	0.0306373	0.0306373	0.110242	0.110242	0.394795	0.394795	-0.280047	0.280047	-0.310701	0.310701	-0.123346	0.123346	-0.000351922	0.000351922
MH0234_GL0008554	mpro	Diadenosine tetraphosphate (Ap4A) hydrolase or other HIT family hydrolase(2540)	General function prediction only	Firmicutes	Faecalibacterium	-0.0535094	0.0535094	-0.00266938	0.00266938	0.109859	0.109859	0.104695	0.104695	-0.0657885	0.0657885	-0.0332734	0.0332734	-0.0470555	0.0470555	-0.000138147	0.000138147
V1.UC53-0_GL0052816	mpro	Phosphotransferase system, HPr and related phosphotransfer proteins(3145)	Signal transduction mechanisms	Firmicutes	Ruminococcus	-0.674371	0.674371	-0.063736	0.063736	0.109564	0.109564	-0.23626	0.23626	-0.077599	0.077599	-0.0303327	0.0303327	0.354944	0.354944	-0.000286387	0.000286387
g__Coprococcus..s__..otu__508897	clade	0				-0.163149	0.163149	0.329672	0.329672	0.107919	0.107919	-6.83725e-05	6.83725e-05	-0.000109324	0.000109324	0.000429134	0.000429134	-0.0725671	0.0725671	0.145283	0.145283
N088A_GL0044756	mpro	NADH-FMN oxidoreductase RutF, flavin reductase (DIM6/NTAB) family(4615)	Energy production and conversion	Firmicutes	Clostridium	-0.451067	0.451067	0.00972569	0.00972569	-0.107672	0.107672	-0.0823262	0.0823262	-0.150491	0.150491	-0.0242495	0.0242495	0.105739	0.105739	8.64782e-05	8.64782e-05
V1.FI29_GL0066268	mpro	Phosphoenolpyruvate carboxykinase, ATP-dependent(1458)	Energy production and conversion	Firmicutes	Dorea	-0.351891	0.351891	0.14041	0.14041	0.107484	0.107484	0.306669	0.306669	0.0650169	0.0650169	0.482133	0.482133	-0.0956907	0.0956907	-6.50986e-05	6.50986e-05
O2.UC15-1_GL0123131	mpro	Phosphoenolpyruvate carboxykinase, ATP-dependent(1458)	Energy production and conversion	Firmicutes	unknown	-0.594015	0.594015	0.0297258	0.0297258	0.107002	0.107002	0.459257	0.459257	-0.157327	0.157327	-0.205239	0.205239	-0.128202	0.128202	7.50417e-05	7.50417e-05
O2.UC19-1_GL0002247	mpro	L-fucose mutarotase/ribose pyranase, RbsD/FucU family(419)	Carbohydrate transport and metabolism	Firmicutes	Blautia	-0.597929	0.597929	0.0434016	0.0434016	0.106075	0.106075	0.153382	0.153382	-0.0482382	0.0482382	-0.161635	0.161635	0.11388	0.11388	-9.49125e-05	9.49125e-05
O2.UC8-2_GL0053838	mpro	Ketol-acid reductoisomerase(1310)	Coenzyme transport and metabolism	Firmicutes	Blautia	-0.577628	0.577628	0.12806	0.12806	0.105849	0.105849	0.117273	0.117273	-0.260982	0.260982	-0.0189821	0.0189821	-0.0126837	0.0126837	0.000211804	0.000211804
MH0366_GL0124223	mpro	L-arabinose isomerase(670)	Carbohydrate transport and metabolism	Bacteroidetes	Bacteroides	-0.349088	0.349088	0.0197183	0.0197183	-0.105643	0.105643	-0.0760371	0.0760371	0.273273	0.273273	0.495339	0.495339	-0.402635	0.402635	5.55424e-05	5.55424e-05
V1.UC40-0_GL0130575	mpro	Uncharacterized conserved protein RhaS, contains 28 RHS repeats(16194)	General function prediction only	unknown	unknown	-0.264677	0.264677	-0.0174675	0.0174675	-0.105606	0.105606	-0.0788417	0.0788417	-0.0387333	0.0387333	-0.052739	0.052739	0.292892	0.292892	-9.06985e-05	9.06985e-05
MH0086_GL0007166	mpro	ABC-type glycerol-3-phosphate transport system, periplasmic component(15818)	Carbohydrate transport and metabolism	Firmicutes	Ruminococcus	-0.123416	0.123416	-0.112116	0.112116	0.105476	0.105476	0.111935	0.111935	0.0433143	0.0433143	0.312306	0.312306	0.740336	0.740336	-2.76432e-05	2.76432e-05
f__Lachnospiraceae..g__..s__..otu__359978	clade	0				-0.656555	0.656555	0.428434	0.428434	0.104749	0.104749	7.89018e-06	7.89018e-06	-1.60253e-05	1.60253e-05	-0.00039013	0.00039013	-0.0013474	0.0013474	0.147034	0.147034
T2D-31A_GL0076118	mpro	3-phosphoglycerate kinase(2251)	Carbohydrate transport and metabolism	Firmicutes	Anaerostipes	-1.21698	1.21698	0.014041	0.014041	-0.104243	0.104243	-0.0332301	0.0332301	0.109425	0.109425	0.444193	0.444193	0.185188	0.185188	0.000175217	0.000175217
g__Ruminococcus..s__..otu__1813887	clade	0				-0.194575	0.194575	0.31068	0.31068	0.104194	0.104194	-5.00575e-05	5.00575e-05	0.000266198	0.000266198	0.000144446	0.000144446	-0.0710914	0.0710914	0.320088	0.320088
MH0001_GL0018524	mpro	Ribosomal protein L7/L12(1565)	Translation, ribosomal structure and biogenesis	Firmicutes	Faecalibacterium	-0.97651	0.97651	-0.0274044	0.0274044	0.104168	0.104168	0.235982	0.235982	0.421286	0.421286	0.510073	0.510073	-0.0107573	0.0107573	0.000136326	0.000136326
g__Dorea..s__formicigenerans..otu__1076587	clade	0				-0.366413	0.366413	1.05327	1.05327	-0.103583	0.103583	-9.58037e-06	9.58037e-06	-8.53495e-05	8.53495e-05	-0.000804218	0.000804218	-0.202722	0.202722	0.1403	0.1403
V1.CD2-0-PT_GL0021898	mpro	Flagellin and related hook-associated protein FlgL(3044)	Cell motility	Firmicutes	Roseburia	-0.114109	0.114109	-0.00187537	0.00187537	-0.102852	0.102852	0.165852	0.165852	-0.367413	0.367413	0.310694	0.310694	-0.101198	0.101198	-7.85645e-06	7.85645e-06
N047A_GL0003480	mpro	Glycosidase(7996)	Carbohydrate transport and metabolism	Firmicutes	Ruminococcus	-0.458678	0.458678	-0.0938526	0.0938526	-0.102313	0.102313	-0.626285	0.626285	0.258391	0.258391	0.316244	0.316244	-0.35685	0.35685	-0.000119087	0.000119087
V1.CD40-0_GL0196721	mpro	ABC-type glycerol-3-phosphate transport system, periplasmic component(15818)	Carbohydrate transport and metabolism	Firmicutes	unknown	-0.323296	0.323296	-0.119698	0.119698	0.101369	0.101369	-0.192153	0.192153	0.0236329	0.0236329	0.158371	0.158371	0.098819	0.098819	3.22732e-06	3.22732e-06
KV621	hpro	Immunoglobulin kappa variable 6-21				0.165932	0.165932	-0.161173	0.161173	0.100577	0.100577	-0.467052	0.467052	0.218632	0.218632	0.0122299	0.0122299	-0.00104338	0.00104338	-0.00037006	0.00037006
LYSC	hpro	Lysozyme C				-0.249437	0.249437	-0.00564891	0.00564891	-0.100299	0.100299	0.110976	0.110976	0.0148128	0.0148128	0.0866712	0.0866712	-0.00255162	0.00255162	-0.000929242	0.000929242
REG1A	hpro	Lithostathine-1-alpha				0.530549	0.530549	0.0951473	0.0951473	-0.0989368	0.0989368	0.0675886	0.0675886	0.140711	0.140711	0.144026	0.144026	-0.00146598	0.00146598	0.000142012	0.000142012
CBPA1	hpro	Carboxypeptidase A1				0.555785	0.555785	-0.00960994	0.00960994	0.098519	0.098519	0.682811	0.682811	0.183803	0.183803	-0.498832	0.498832	6.13062e-05	6.13062e-05	0.00012869	0.00012869
MH0086_GL0043198	mpro	Uncharacterized conserved protein, UPF0210 family(1517)	Cell cycle control, cell division, chromosome partitioning	Firmicutes	Ruminococcus	-0.156485	0.156485	-0.000510842	0.000510842	0.0968284	0.0968284	-0.186015	0.186015	-0.0662196	0.0662196	-0.184143	0.184143	0.554305	0.554305	0.000256899	0.000256899
NOM029_GL0058604	mpro	Glutamate dehydrogenase/leucine dehydrogenase(2586)	Amino acid transport and metabolism	Proteobacteria	Escherichia	-0.350086	0.350086	0.0373861	0.0373861	0.0968179	0.0968179	-0.0291132	0.0291132	-0.0307462	0.0307462	0.232765	0.232765	-0.00296888	0.00296888	0.00014953	0.00014953
ENTK	hpro	Enteropeptidase				0.776873	0.776873	0.0160376	0.0160376	-0.0957381	0.0957381	-0.586761	0.586761	0.471678	0.471678	0.311109	0.311109	-0.00369119	0.00369119	-0.00068967	0.00068967
MH0402_GL0173407	mpro	Outer membrane receptor for ferrienterochelin and colicins(16693)	Inorganic ion transport and metabolism	unknown	unknown	0.0556828	0.0556828	0.00423567	0.00423567	-0.0949676	0.0949676	0.271955	0.271955	0.0102064	0.0102064	0.202094	0.202094	-0.0209014	0.0209014	-0.000245594	0.000245594
MH0016_GL0067308	mpro	2-keto-3-deoxy-6-phosphogluconate aldolase(1825)	Carbohydrate transport and metabolism	Firmicutes	Eubacterium	0.193597	0.193597	-0.0156672	0.0156672	-0.0948078	0.0948078	-0.114224	0.114224	-0.0430182	0.0430182	0.410438	0.410438	0.370574	0.370574	-0.000184084	0.000184084
f__.Mogibacteriaceae.	clade	0				-0.98246	0.98246	0.0343164	0.0343164	-0.0946539	0.0946539	-5.38212e-05	5.38212e-05	0.000276853	0.000276853	0.00265606	0.00265606	-0.0175709	0.0175709	0.115916	0.115916
O2.UC18-0_GL0020811	mpro	Translation elongation factor EF-Tu, a GTPase(2272)	Translation, ribosomal structure and biogenesis	Firmicutes	Clostridium	-0.839981	0.839981	0.0964394	0.0964394	-0.0945464	0.0945464	0.153989	0.153989	-0.0629091	0.0629091	-0.211348	0.211348	-0.276648	0.276648	-0.000356315	0.000356315
V1.CD52-0_GL0095458	mpro	0		unknown	unknown	0.0873447	0.0873447	-0.0932505	0.0932505	0.0939226	0.0939226	-0.0183759	0.0183759	0.0749843	0.0749843	0.225616	0.225616	0.437797	0.437797	-0.000220015	0.000220015
V1.UC52-0_GL0030887	mpro	3-hydroxyacyl-CoA dehydrogenase(1268)	Lipid transport and metabolism	Firmicutes	Subdoligranulum	-0.742254	0.742254	-0.119509	0.119509	-0.0925348	0.0925348	-0.212742	0.212742	0.0707089	0.0707089	0.305724	0.305724	0.0355358	0.0355358	9.87648e-05	9.87648e-05
MH0227_GL0043946	mpro	Major membrane immunogen, membrane-anchored lipoprotein(198)	Function unknown	Firmicutes	Faecalibacterium	-0.156967	0.156967	0.0714308	0.0714308	-0.0923305	0.0923305	-0.172383	0.172383	-7.97657e-05	7.97657e-05	0.619033	0.619033	0.0415287	0.0415287	-4.49664e-05	4.49664e-05
V1.UC53-0_GL0123128	mpro	Branched-chain amino acid aminotransferase/4-amino-4-deoxychorismate lyase(2456)	Coenzyme transport and metabolism	Firmicutes	Ruminococcus	-0.963384	0.963384	-0.00692009	0.00692009	-0.0920868	0.0920868	0.280523	0.280523	-0.10828	0.10828	0.0726207	0.0726207	0.0331484	0.0331484	0.000430216	0.000430216
V1.UC53-0_GL0131851	mpro	Predicted glycosyl hydrolase, GH43/DUF377 family(1387)	Carbohydrate transport and metabolism	Bacteroidetes	Bacteroides	0.0759021	0.0759021	-0.0505609	0.0505609	-0.0917194	0.0917194	0.1201	0.1201	0.0546665	0.0546665	0.198832	0.198832	0.178686	0.178686	0.00041619	0.00041619
MH0229_GL0094180	mpro	Major membrane immunogen, membrane-anchored lipoprotein(198)	Function unknown	Firmicutes	Faecalibacterium	0.244932	0.244932	-0.0347917	0.0347917	0.0917126	0.0917126	-0.436996	0.436996	-0.074284	0.074284	0.0762718	0.0762718	0.0280379	0.0280379	-0.000223743	0.000223743
f__.Barnesiellaceae...g__..s__..otu__197517	clade	0				-0.379689	0.379689	0.0228342	0.0228342	-0.0905854	0.0905854	-0.000163782	0.000163782	0.000163422	0.000163422	0.000835735	0.000835735	-0.115148	0.115148	0.141448	0.141448
MH0364_GL0101039	mpro	Glyceraldehyde-3-phosphate dehydrogenase/erythrose-4-phosphate dehydrogenase(2333)	Carbohydrate transport and metabolism	Firmicutes	Eubacterium	-1.10475	1.10475	-0.00546084	0.00546084	-0.0903143	0.0903143	0.20571	0.20571	-0.0736812	0.0736812	-0.646588	0.646588	-0.0181674	0.0181674	-0.000486906	0.000486906
MH0076_GL0011524	mpro	Phosphoenolpyruvate carboxykinase, ATP-dependent(1458)	Energy production and conversion	Firmicutes	Ruminococcus	-1.32002	1.32002	0.0200541	0.0200541	-0.0898714	0.0898714	-0.231224	0.231224	0.00633082	0.00633082	0.949456	0.949456	0.00017471	0.00017471	0.000519879	0.000519879
MH0062_GL0012654	mpro	ABC-type glycerol-3-phosphate transport system, periplasmic component(15818)	Carbohydrate transport and metabolism	Firmicutes	Faecalibacterium	0.173975	0.173975	-0.028931	0.028931	-0.0892275	0.0892275	0.593924	0.593924	-0.199917	0.199917	0.694966	0.694966	0.0770601	0.0770601	-0.000161676	0.000161676
MH0078_GL0010399	mpro	Flagellin and related hook-associated protein FlgL(3044)	Cell motility	unknown	unknown	-0.539566	0.539566	-0.0294473	0.0294473	-0.0888704	0.0888704	-0.667507	0.667507	-0.0165606	0.0165606	-0.143522	0.143522	0.108285	0.108285	-6.35878e-05	6.35878e-05
MH0002_GL0032417	mpro	Phosphoketolase(559)	Carbohydrate transport and metabolism	Firmicutes	unknown	-0.285199	0.285199	-0.0912492	0.0912492	0.0870051	0.0870051	-0.107053	0.107053	-0.221378	0.221378	0.313497	0.313497	-0.0435262	0.0435262	-0.000308542	0.000308542
CEAM6	hpro	Carcinoembryonic antigen-related cell adhesion molecule 6				0.37468	0.37468	0.0585493	0.0585493	-0.0864969	0.0864969	-0.745918	0.745918	0.0570281	0.0570281	-0.0107037	0.0107037	0.0024024	0.0024024	-0.000437761	0.000437761
o__Clostridiales..f__..g__..s__..otu__592901	clade	0				-0.286013	0.286013	0.754287	0.754287	-0.0862072	0.0862072	1.05179e-05	1.05179e-05	-0.000157848	0.000157848	-0.000325731	0.000325731	-0.288548	0.288548	1.19378	1.19378
MH0086_GL0054581	mpro	Pyruvate-formate lyase(4465)	Energy production and conversion	Firmicutes	unknown	-1.16715	1.16715	0.054451	0.054451	0.0857369	0.0857369	-0.056726	0.056726	-0.044623	0.044623	-0.220237	0.220237	-0.153065	0.153065	-0.000144222	0.000144222
O2.CD1-0-PT_GL0091349	mpro	Acyl-CoA reductase or other NAD-dependent aldehyde dehydrogenase(3023)	Energy production and conversion	Firmicutes	Blautia	-0.764607	0.764607	0.187994	0.187994	-0.0844657	0.0844657	-0.119835	0.119835	-0.0474242	0.0474242	-0.336693	0.336693	0.557302	0.557302	0.000160158	0.000160158
T2D-135A_GL0002514	mpro	Catechol 2,3-dioxygenase or other lactoylglutathione lyase family enzyme(4120)	Secondary metabolites biosynthesis, transport and catabolism	Bacteroidetes	Bacteroides	0.12676	0.12676	0.0678801	0.0678801	-0.0842478	0.0842478	0.0266136	0.0266136	-0.00160944	0.00160944	0.015187	0.015187	0.000726738	0.000726738	0.000578052	0.000578052
MH0189_GL0089653	mpro	Phosphoenolpyruvate carboxykinase, GTP-dependent(525)	Energy production and conversion	unknown	unknown	-0.404445	0.404445	-0.0482406	0.0482406	0.08401	0.08401	0.292356	0.292356	-0.153158	0.153158	0.0876118	0.0876118	0.00724566	0.00724566	9.41079e-05	9.41079e-05
SZEY-81A_GL0057228	mpro	Glutamate dehydrogenase/leucine dehydrogenase(2586)	Amino acid transport and metabolism	Firmicutes	unknown	-0.324582	0.324582	-0.17177	0.17177	0.0839324	0.0839324	-0.103336	0.103336	0.0100292	0.0100292	-0.0267911	0.0267911	0.00255826	0.00255826	-0.00013653	0.00013653
MH0057_GL0015536	mpro	Translation elongation factor EF-Tu, a GTPase(2272)	Translation, ribosomal structure and biogenesis	Firmicutes	Eubacterium	-1.23485	1.23485	-0.0294083	0.0294083	-0.0838057	0.0838057	0.0197337	0.0197337	0.310538	0.310538	-0.00482119	0.00482119	-0.400735	0.400735	-4.17277e-05	4.17277e-05
NOM027_GL0005098	mpro	Acetyl/propionyl-CoA carboxylase, alpha subunit(1565)	Lipid transport and metabolism	unknown	unknown	-0.307956	0.307956	0.0071927	0.0071927	-0.0832228	0.0832228	0.0254463	0.0254463	-0.0161961	0.0161961	-0.0787832	0.0787832	0.894573	0.894573	-2.08339e-05	2.08339e-05
O2.UC21-2_GL0133440	mpro	Pyruvate-formate lyase(4465)	Energy production and conversion	unknown	unknown	-0.593506	0.593506	0.0131084	0.0131084	0.0830811	0.0830811	0.00100026	0.00100026	-0.0318135	0.0318135	-0.467558	0.467558	-0.0518691	0.0518691	-0.000100201	0.000100201
f__Ruminococcaceae..g__..s__..otu__579293	clade	0				-0.737742	0.737742	0.31901	0.31901	-0.0829428	0.0829428	-0.000147034	0.000147034	3.87197e-05	3.87197e-05	-0.000757526	0.000757526	-0.660534	0.660534	-0.0627497	0.0627497
MH0250_GL0004191	mpro	Phosphoenolpyruvate-protein kinase (PTS system EI component in bacteria)(4879)	Carbohydrate transport and metabolism	Firmicutes	Blautia	-1.31907	1.31907	-0.0175951	0.0175951	-0.0818586	0.0818586	0.516898	0.516898	-0.00303382	0.00303382	-0.37858	0.37858	0.409921	0.409921	0.000291257	0.000291257
g__Bacteroides..s__..otu__577170	clade	0				0.0503386	0.0503386	-0.0230952	0.0230952	0.0816975	0.0816975	-1.3242e-05	1.3242e-05	0.000222387	0.000222387	-0.000858979	0.000858979	0.0658811	0.0658811	0.0381639	0.0381639
MH0176_GL0104572	mpro	Flavorubredoxin(2275)	Energy production and conversion	Firmicutes	Faecalibacterium	-0.0095817	0.0095817	0.0158226	0.0158226	0.0815529	0.0815529	-0.211773	0.211773	-0.172681	0.172681	-0.00943728	0.00943728	0.0985475	0.0985475	-9.27283e-05	9.27283e-05
MH0378_GL0168285	mpro	Maltose-binding periplasmic protein MalE(1519)	Carbohydrate transport and metabolism	unknown	unknown	0.0151212	0.0151212	0.0118951	0.0118951	0.0815515	0.0815515	0.0830316	0.0830316	0.0833541	0.0833541	0.225348	0.225348	-0.116778	0.116778	0.000105997	0.000105997
g__Faecalibacterium..s__prausnitzii..otu__515869	clade	0				-0.716751	0.716751	0.118382	0.118382	0.0813345	0.0813345	5.6957e-05	5.6957e-05	0.000128749	0.000128749	-0.000447349	0.000447349	-0.183685	0.183685	0.426757	0.426757
N089A_GL0114097	mpro	ABC-type glycerol-3-phosphate transport system, periplasmic component(15818)	Carbohydrate transport and metabolism	Firmicutes	Faecalibacterium	0.0881394	0.0881394	0.00218391	0.00218391	0.0813278	0.0813278	-0.354701	0.354701	0.0630401	0.0630401	0.181825	0.181825	-0.248821	0.248821	0.000157417	0.000157417
V1.FI12_GL0162706	mpro	0		unknown	unknown	-0.39358	0.39358	0.0120372	0.0120372	-0.0810072	0.0810072	0.182934	0.182934	-0.175034	0.175034	-0.105917	0.105917	-0.133667	0.133667	-0.000140641	0.000140641
V1.FI16_GL0019626	mpro	Ketol-acid reductoisomerase(1310)	Coenzyme transport and metabolism	Firmicutes	unknown	-1.55536	1.55536	-0.00530967	0.00530967	-0.0805134	0.0805134	0.0915084	0.0915084	-0.043063	0.043063	-0.0956219	0.0956219	0.0810136	0.0810136	0.000113118	0.000113118
g__Sharpea..s__..otu__274141	clade	0				-0.0309716	0.0309716	0.0759198	0.0759198	-0.0799597	0.0799597	-9.54986e-07	9.54986e-07	7.99137e-05	7.99137e-05	-0.00107445	0.00107445	0.0251235	0.0251235	0.90988	0.90988
g__Faecalibacterium..s__prausnitzii..otu__554436	clade	0				-0.61641	0.61641	-0.0675915	0.0675915	0.079943	0.079943	4.45725e-05	4.45725e-05	-0.000153022	0.000153022	-0.000758019	0.000758019	-0.212441	0.212441	-0.252753	0.252753
f__Lachnospiraceae..g__..s__..otu__367909	clade	0				-0.0350426	0.0350426	0.134586	0.134586	0.0794963	0.0794963	-8.70484e-07	8.70484e-07	0.000155529	0.000155529	-0.000321345	0.000321345	-0.314994	0.314994	0.0570435	0.0570435
O2.UC16-1_GL0052335	mpro	ABC-type sugar transport system, periplasmic component, contains N-terminal xre family HTH domain(4787)	Carbohydrate transport and metabolism	Firmicutes	Eubacterium	-0.335994	0.335994	0.0712695	0.0712695	0.0791738	0.0791738	-0.090066	0.090066	-0.157014	0.157014	0.431323	0.431323	-0.439934	0.439934	-0.000125303	0.000125303
MH0003_GL0028371	mpro	Pyruvate-formate lyase(4465)	Energy production and conversion	Firmicutes	Ruminococcus	-1.61129	1.61129	-0.0637744	0.0637744	0.0789223	0.0789223	0.162433	0.162433	0.126818	0.126818	-0.535721	0.535721	0.00851842	0.00851842	-7.25666e-05	7.25666e-05
f__Ruminococcaceae..g__..s__..otu__196017	clade	0				-0.947316	0.947316	-0.0161395	0.0161395	-0.0786631	0.0786631	-1.78781e-07	1.78781e-07	-0.000362906	0.000362906	-8.82129e-05	8.82129e-05	0.00216675	0.00216675	-0.0177974	0.0177974
O2.UC34-2_GL0040407	mpro	Cysteine synthase(2847)	Amino acid transport and metabolism	Firmicutes	Faecalibacterium	-0.617603	0.617603	0.0129118	0.0129118	-0.0783473	0.0783473	0.16258	0.16258	-0.0327647	0.0327647	0.147584	0.147584	0.0590223	0.0590223	4.98412e-05	4.98412e-05
g__Bacteroides..s__..otu__305946	clade	0				-0.59544	0.59544	-0.411921	0.411921	-0.0769805	0.0769805	-7.06511e-06	7.06511e-06	-1.08075e-06	1.08075e-06	-9.42043e-05	9.42043e-05	0.0194962	0.0194962	-0.00810458	0.00810458
MH0085_GL0018456	mpro	Sugar phosphate isomerase/epimerase(6976)	Carbohydrate transport and metabolism	Bacteroidetes	Bacteroides	0.170847	0.170847	-0.209709	0.209709	-0.0767694	0.0767694	0.000704058	0.000704058	0.0783136	0.0783136	0.0396282	0.0396282	0.131536	0.131536	0.000164392	0.000164392
MH0002_GL0039389	mpro	Acyl-CoA dehydrogenase related to the alkylation response protein AidB(2224)	Lipid transport and metabolism	Firmicutes	Eubacterium	-1.15965	1.15965	0.0383763	0.0383763	-0.0767568	0.0767568	-0.0753289	0.0753289	-0.00192276	0.00192276	-0.209051	0.209051	-0.137919	0.137919	-0.000396276	0.000396276
MH0252_GL0062104	mpro	Malate/lactate dehydrogenase(2438)	Energy production and conversion	Bacteroidetes	Bacteroides	0.152863	0.152863	-0.0713567	0.0713567	-0.0749296	0.0749296	-0.0283678	0.0283678	-0.14483	0.14483	-0.37957	0.37957	0.0262884	0.0262884	-9.0098e-06	9.0098e-06
MH0087_GL0008588	mpro	Hydroxylamine reductase (hybrid-cluster protein)(1728)	Inorganic ion transport and metabolism	Firmicutes	Ruminococcus	-1.3204	1.3204	-0.0822538	0.0822538	-0.0746326	0.0746326	0.408803	0.408803	0.0135395	0.0135395	-0.448934	0.448934	1.12693	1.12693	-5.6805e-05	5.6805e-05
MH0333_GL0121497	mpro	Uncharacterized conserved protein RhaS, contains 28 RHS repeats(16194)	General function prediction only	unknown	unknown	-0.0823773	0.0823773	-0.0631675	0.0631675	-0.0745284	0.0745284	0.0539856	0.0539856	0.210284	0.210284	0.353094	0.353094	0.540456	0.540456	-1.73957e-05	1.73957e-05
g__Bacteroides..s__caccae..otu__320120	clade	0				-0.434517	0.434517	-0.046099	0.046099	0.0743236	0.0743236	-0.000114188	0.000114188	0.000509155	0.000509155	0.00103424	0.00103424	-0.14551	0.14551	0.061786	0.061786
MH0014_GL0120143	mpro	3-phosphoglycerate kinase(2251)	Carbohydrate transport and metabolism	Firmicutes	unknown	-0.355847	0.355847	0.0179474	0.0179474	-0.0741474	0.0741474	-0.1459	0.1459	0.131153	0.131153	0.132657	0.132657	-0.222199	0.222199	0.000200346	0.000200346
PIGR	hpro	Polymeric immunoglobulin receptor				0.20035	0.20035	-0.052126	0.052126	0.073557	0.073557	0.00329704	0.00329704	1.05826	1.05826	0.153319	0.153319	-0.000984308	0.000984308	0.000107724	0.000107724
f__Lachnospiraceae..g__..s__..otu__321290	clade	0				-0.306048	0.306048	0.041994	0.041994	-0.0731457	0.0731457	-4.87952e-05	4.87952e-05	0.000310262	0.000310262	0.000616713	0.000616713	-0.340768	0.340768	0.117447	0.117447
MH0407_GL0133780	mpro	Phosphoenolpyruvate carboxykinase, ATP-dependent(1458)	Energy production and conversion	Firmicutes	unknown	-0.31961	0.31961	0.0623387	0.0623387	-0.0727135	0.0727135	0.301375	0.301375	-0.204045	0.204045	0.413175	0.413175	0.00189247	0.00189247	0.000112729	0.000112729
O2.UC59-0_GL0035234	mpro	ABC-type Fe3+ transport system, periplasmic component(1500)	Inorganic ion transport and metabolism	Firmicutes	Faecalibacterium	-0.0968195	0.0968195	-0.0338917	0.0338917	-0.0725848	0.0725848	-0.450762	0.450762	0.0508742	0.0508742	0.564792	0.564792	-0.0272365	0.0272365	0.000241698	0.000241698
MH0110_GL0060617	mpro	ABC-type Fe3+/spermidine/putrescine transport systems, ATPase components(6455)	Amino acid transport and metabolism	Firmicutes	Ruminococcus	-1.45424	1.45424	-0.0608878	0.0608878	-0.0714505	0.0714505	0.619772	0.619772	0.0688586	0.0688586	-0.164373	0.164373	0.831083	0.831083	5.08718e-05	5.08718e-05
f__Lachnospiraceae..g__..s__..otu__758788	clade	0				-0.0953586	0.0953586	0.253418	0.253418	-0.0713914	0.0713914	-2.4575e-05	2.4575e-05	-0.000235682	0.000235682	0.000146428	0.000146428	-0.123839	0.123839	0.0596144	0.0596144
MH0131_GL0135407	mpro	ABC-type glycerol-3-phosphate transport system, periplasmic component(15818)	Carbohydrate transport and metabolism	Firmicutes	Faecalibacterium	-0.439396	0.439396	-0.0108086	0.0108086	-0.0713254	0.0713254	-0.206449	0.206449	0.0413441	0.0413441	0.892963	0.892963	0.363631	0.363631	-9.79315e-05	9.79315e-05
MH0122_GL0073782	mpro	Phosphoglycerate mutase (BPG-independent, AlkP superfamily)(2439)	Carbohydrate transport and metabolism	Firmicutes	Faecalibacterium	-0.456199	0.456199	0.0407781	0.0407781	0.0711642	0.0711642	-0.131767	0.131767	-0.0540402	0.0540402	0.986711	0.986711	0.00542639	0.00542639	-0.000154414	0.000154414
MH0020_GL0027830	mpro	Ketol-acid reductoisomerase(1310)	Coenzyme transport and metabolism	Firmicutes	Ruminococcus	-1.32901	1.32901	0.0695304	0.0695304	0.070926	0.070926	-0.105159	0.105159	-0.0371084	0.0371084	0.073103	0.073103	0.612496	0.612496	0.000162159	0.000162159
KV315	hpro	Immunoglobulin kappa variable 3-15				0.67919	0.67919	-1.24347	1.24347	-0.0704264	0.0704264	0.0907532	0.0907532	-0.143929	0.143929	0.141693	0.141693	-0.00256559	0.00256559	4.29994e-05	4.29994e-05
f__Coriobacteriaceae..g__..s__	clade	0				-0.157187	0.157187	0.0983478	0.0983478	0.0703748	0.0703748	-0.000153169	0.000153169	0.000338165	0.000338165	0.00103609	0.00103609	-0.0442962	0.0442962	0.327255	0.327255
DPP4	hpro	Dipeptidyl peptidase 4				1.02257	1.02257	0.000236068	0.000236068	0.0703163	0.0703163	-1.19469	1.19469	0.422773	0.422773	-0.0548586	0.0548586	-0.00285496	0.00285496	-6.51e-06	6.51e-06
V1.FI17_GL0191503	mpro	Triosephosphate isomerase(2381)	Carbohydrate transport and metabolism	Bacteroidetes	Prevotella	0.322341	0.322341	-0.0169305	0.0169305	-0.0702518	0.0702518	0.479126	0.479126	0.0328864	0.0328864	0.534244	0.534244	-0.130785	0.130785	2.1716e-06	2.1716e-06
MH0431_GL0040360	mpro	Rubrerythrin(4121)	Energy production and conversion	unknown	unknown	0.241391	0.241391	0.0130456	0.0130456	-0.0696065	0.0696065	-0.278168	0.278168	-0.071342	0.071342	0.0977793	0.0977793	0.0597782	0.0597782	9.07324e-05	9.07324e-05
MH0161_GL0161160	mpro	ABC-type transport system, periplasmic component(5526)	Amino acid transport and metabolism	unknown	unknown	-0.0909329	0.0909329	-0.175543	0.175543	-0.0693947	0.0693947	-0.268697	0.268697	0.0226008	0.0226008	0.579215	0.579215	0.0877728	0.0877728	9.5855e-05	9.5855e-05
AMPE	hpro	Glutamyl aminopeptidase				0.0336022	0.0336022	-0.401603	0.401603	-0.0690683	0.0690683	-0.00349906	0.00349906	0.649151	0.649151	-0.00525621	0.00525621	0.00200643	0.00200643	-0.000265172	0.000265172
MGA	hpro	Maltase-glucoamylase, intestinal [Includes: Maltase				1.10775	1.10775	-0.0448186	0.0448186	-0.0684037	0.0684037	-1.13032	1.13032	0.658038	0.658038	0.539792	0.539792	0.00050234	0.00050234	6.89193e-05	6.89193e-05
g__Blautia..s__..otu__364164	clade	0				0.0125705	0.0125705	-0.150102	0.150102	-0.0677166	0.0677166	5.48778e-05	5.48778e-05	-9.75183e-05	9.75183e-05	-0.000245087	0.000245087	0.00917599	0.00917599	2.21385	2.21385
MH0080_GL0076675	mpro	ABC-type glycerol-3-phosphate transport system, periplasmic component(15818)	Carbohydrate transport and metabolism	Firmicutes	Blautia	-0.382978	0.382978	-0.0804331	0.0804331	0.0675934	0.0675934	0.0305685	0.0305685	-0.202653	0.202653	0.116039	0.116039	-0.0228575	0.0228575	-0.000119329	0.000119329
MH0243_GL0019682	mpro	Triosephosphate isomerase(2381)	Carbohydrate transport and metabolism	Firmicutes	Ruminococcus	-0.700156	0.700156	-0.0601492	0.0601492	0.0668909	0.0668909	0.0865473	0.0865473	0.0559491	0.0559491	-0.279785	0.279785	-0.319257	0.319257	-0.000198312	0.000198312
MH0006_GL0076055	mpro	ABC-type glycerol-3-phosphate transport system, periplasmic component(15818)	Carbohydrate transport and metabolism	Firmicutes	Roseburia	-0.00628048	0.00628048	-0.135585	0.135585	-0.0667389	0.0667389	0.206898	0.206898	0.257332	0.257332	0.862131	0.862131	0.072688	0.072688	0.000259078	0.000259078
DLM018_GL0068485	mpro	Phosphoenolpyruvate carboxykinase, ATP-dependent(1458)	Energy production and conversion	Firmicutes	Eubacterium	-0.697347	0.697347	0.00849907	0.00849907	-0.0664963	0.0664963	0.0750792	0.0750792	0.0202291	0.0202291	0.51306	0.51306	-0.029544	0.029544	0.00025892	0.00025892
V1.UC5-3_GL0067700	mpro	ABC-type oligopeptide transport system, periplasmic component(3057)	Amino acid transport and metabolism	Firmicutes	Faecalibacterium	0.0919302	0.0919302	-0.029059	0.029059	0.0657686	0.0657686	-0.0743563	0.0743563	-0.0359075	0.0359075	-0.0809528	0.0809528	0.0304348	0.0304348	8.88536e-05	8.88536e-05
CBPB1	hpro	Carboxypeptidase B				0.940203	0.940203	-0.0124632	0.0124632	0.0655694	0.0655694	0.850015	0.850015	0.517109	0.517109	-0.122332	0.122332	-0.0010805	0.0010805	0.000190069	0.000190069
V1.UC38-4_GL0017112	mpro	AICAR transformylase/IMP cyclohydrolase PurH(2212)	Nucleotide transport and metabolism	Firmicutes	Faecalibacterium	-0.282155	0.282155	-0.00622362	0.00622362	-0.0655472	0.0655472	0.0567129	0.0567129	-0.192142	0.192142	0.462469	0.462469	-0.144504	0.144504	-0.000237078	0.000237078
MH0053_GL0022407	mpro	Ribosomal protein L7/L12(1565)	Translation, ribosomal structure and biogenesis	Firmicutes	Coprococcus	-0.593668	0.593668	0.0332864	0.0332864	0.0654077	0.0654077	0.357631	0.357631	0.117916	0.117916	0.237841	0.237841	0.0301925	0.0301925	-0.000247093	0.000247093
MH0141_GL0037895	mpro	Xylose isomerase(482)	Carbohydrate transport and metabolism	Bacteroidetes	Bacteroides	0.194815	0.194815	-0.141166	0.141166	-0.0653097	0.0653097	0.0288532	0.0288532	-0.21646	0.21646	0.139615	0.139615	0.147194	0.147194	-0.000165597	0.000165597
MH0142_GL0051559	mpro	Tryptophanase(383)	Amino acid transport and metabolism	Firmicutes	unknown	-0.908448	0.908448	-0.0691949	0.0691949	-0.0649213	0.0649213	-0.120557	0.120557	0.0370237	0.0370237	0.0792504	0.0792504	0.21229	0.21229	-1.97451e-05	1.97451e-05
f__Erysipelotrichaceae..g__..s__..otu__592616	clade	0				0.677948	0.677948	0.0630618	0.0630618	-0.0648702	0.0648702	-8.15998e-05	8.15998e-05	-0.000177352	0.000177352	0.00101534	0.00101534	-0.0673827	0.0673827	0.13476	0.13476
MH0182_GL0101471	mpro	0		Firmicutes	Ruminococcus	-0.372956	0.372956	-0.070518	0.070518	-0.0645682	0.0645682	-0.329138	0.329138	0.0396652	0.0396652	-0.0677516	0.0677516	1.00078	1.00078	-0.000162195	0.000162195
f__Lachnospiraceae..g__..s__..otu__4321090	clade	0				-0.430421	0.430421	-0.000745411	0.000745411	-0.0640613	0.0640613	-1.72449e-05	1.72449e-05	-1.87126e-05	1.87126e-05	-8.00074e-05	8.00074e-05	-0.176092	0.176092	0.104888	0.104888
V1.CD38-0_GL0159648	mpro	NDP-sugar pyrophosphorylase, includes eIF-2Bgamma, eIF-2Bepsilon, and LPS biosynthesis proteins(4058)	Cell wall/membrane/envelope biogenesis	Bacteroidetes	Bacteroides	-0.362438	0.362438	-0.0384251	0.0384251	-0.0628585	0.0628585	-0.0691362	0.0691362	-0.152377	0.152377	-0.192113	0.192113	-0.0322192	0.0322192	1.07541e-05	1.07541e-05
MH0421_GL0102304	mpro	Translation elongation factor EF-Tu, a GTPase(2272)	Translation, ribosomal structure and biogenesis	Firmicutes	Eubacterium	-0.516704	0.516704	-0.0325864	0.0325864	-0.0627917	0.0627917	-0.00151463	0.00151463	0.00985614	0.00985614	0.1272	0.1272	-0.127771	0.127771	-2.6772e-05	2.6772e-05
CLCA1	hpro	Calcium-activated chloride channel regulator 1				0.81793	0.81793	-0.00720522	0.00720522	0.0617099	0.0617099	0.000615296	0.000615296	1.01042	1.01042	-0.0151499	0.0151499	-0.000919999	0.000919999	0.000267308	0.000267308
T2D-132A_GL0090457	mpro	Polyribonucleotide nucleotidyltransferase (polynucleotide phosphorylase)(3082)	Translation, ribosomal structure and biogenesis	unknown	unknown	0.0472297	0.0472297	0.0322182	0.0322182	0.0615216	0.0615216	0.682926	0.682926	-0.0883759	0.0883759	0.171765	0.171765	-0.255675	0.255675	1.25304e-05	1.25304e-05
o__Clostridiales..f__..g__..s__..otu__562376	clade	0				1.39293	1.39293	-0.161812	0.161812	-0.0612474	0.0612474	9.66803e-06	9.66803e-06	0.000369586	0.000369586	-0.000802235	0.000802235	0.00978623	0.00978623	2.07216	2.07216
MH0002_GL0021758	mpro	AICAR transformylase/IMP cyclohydrolase PurH(2212)	Nucleotide transport and metabolism	Firmicutes	Eubacterium	-0.574662	0.574662	0.0227762	0.0227762	0.0608437	0.0608437	-0.352902	0.352902	-0.236612	0.236612	0.393617	0.393617	-0.499	0.499	-0.000158054	0.000158054
SZEY-69A_GL0070022	mpro	Uncharacterized conserved protein YjdB, contains Ig-like domain(27387)	General function prediction only	unknown	unknown	-0.311178	0.311178	-0.00166347	0.00166347	0.0602554	0.0602554	-0.0954615	0.0954615	-0.0533276	0.0533276	-0.155151	0.155151	-0.00776878	0.00776878	-0.000293444	0.000293444
MEP1A	hpro	Meprin A subunit alpha				-0.0541998	0.0541998	-0.0274413	0.0274413	-0.0599911	0.0599911	-0.135453	0.135453	0.684713	0.684713	0.200029	0.200029	0.00121	0.00121	-0.000130151	0.000130151
V1.UC50-1_GL0181309	mpro	Triosephosphate isomerase(2381)	Carbohydrate transport and metabolism	Firmicutes	unknown	-0.286646	0.286646	0.0930487	0.0930487	-0.0599336	0.0599336	0.139156	0.139156	-0.113107	0.113107	-0.0283164	0.0283164	-0.0478073	0.0478073	-9.37213e-05	9.37213e-05
MH0010_GL0019665	mpro	Uncharacterized conserved protein YjdB, contains Ig-like domain(27387)	General function prediction only	Firmicutes	Eubacterium	-0.157256	0.157256	0.0268738	0.0268738	0.0589533	0.0589533	-0.133611	0.133611	-0.104802	0.104802	0.0804254	0.0804254	0.000873571	0.000873571	-0.00021766	0.00021766
MH0086_GL0054537	mpro	ABC-type sugar transport system, periplasmic component, contains N-terminal xre family HTH domain(4787)	Carbohydrate transport and metabolism	unknown	unknown	-0.0959431	0.0959431	-0.200868	0.200868	0.0575022	0.0575022	-0.000375671	0.000375671	-0.0220392	0.0220392	0.204034	0.204034	-0.0167614	0.0167614	-1.56882e-05	1.56882e-05
MH0244_GL0148270	mpro	Purine-nucleoside phosphorylase(1120)	Nucleotide transport and metabolism	Firmicutes	Faecalibacterium	-0.237127	0.237127	-0.0856359	0.0856359	-0.0574018	0.0574018	-0.00383236	0.00383236	-0.00397496	0.00397496	0.651267	0.651267	0.138883	0.138883	-0.000126461	0.000126461
V1.CD20-0_GL0142249	mpro	Methionine synthase I, cobalamin-binding domain(3199)	Amino acid transport and metabolism	Firmicutes	unknown	-0.999251	0.999251	0.00588029	0.00588029	0.0558164	0.0558164	-0.114348	0.114348	0.0450307	0.0450307	0.0551867	0.0551867	0.294043	0.294043	6.05345e-05	6.05345e-05
MH0071_GL0014271	mpro	Enamine deaminase RidA, house cleaning of reactive enamine intermediates, YjgF/YER057c/UK114 family(2480)	Defense mechanisms	Firmicutes	Blautia	-0.414838	0.414838	0.047304	0.047304	0.0556661	0.0556661	0.0855902	0.0855902	0.084684	0.084684	0.0778992	0.0778992	0.00698408	0.00698408	-0.000216171	0.000216171
MH0337_GL0123572	mpro	Fructose/tagatose bisphosphate aldolase(3616)	Carbohydrate transport and metabolism	Firmicutes	Faecalibacterium	-0.518709	0.518709	0.0163013	0.0163013	0.0548261	0.0548261	0.515024	0.515024	0.158786	0.158786	0.0848954	0.0848954	0.0142592	0.0142592	0.000359471	0.000359471
SPB6	hpro	Serpin B6				0.029568	0.029568	-0.128866	0.128866	-0.054646	0.054646	-0.0453708	0.0453708	0.0584595	0.0584595	0.0214573	0.0214573	0.000858165	0.000858165	-0.000366372	0.000366372
f__Ruminococcaceae..g__..s__..otu__199226	clade	0				-0.780913	0.780913	-0.00116139	0.00116139	-0.0541288	0.0541288	3.93267e-05	3.93267e-05	0.000216227	0.000216227	0.00159789	0.00159789	-0.0182576	0.0182576	0.379738	0.379738
MH0092_GL0010172	mpro	Flagellin and related hook-associated protein FlgL(3044)	Cell motility	unknown	unknown	-0.603183	0.603183	-0.0445882	0.0445882	-0.05277	0.05277	0.430102	0.430102	-0.0351534	0.0351534	-0.0103156	0.0103156	0.00814416	0.00814416	-8.12606e-05	8.12606e-05
g__.Ruminococcus...s__..otu__368264	clade	0				-0.283497	0.283497	0.637588	0.637588	0.0525201	0.0525201	1.56097e-05	1.56097e-05	0.000127752	0.000127752	0.000238557	0.000238557	-0.00185375	0.00185375	-0.014126	0.014126
T2D-189A_GL0013419	mpro	Phosphoribosylaminoimidazole-succinocarboxamide synthase(1792)	Nucleotide transport and metabolism	Firmicutes	Faecalibacterium	-0.0586984	0.0586984	0.0667018	0.0667018	0.0523801	0.0523801	0.340444	0.340444	-0.0972364	0.0972364	0.699438	0.699438	0.0356235	0.0356235	-0.00019583	0.00019583
MH0274_GL0044406	mpro	Glutamate dehydrogenase/leucine dehydrogenase(2586)	Amino acid transport and metabolism	Firmicutes	Faecalibacterium	-0.734287	0.734287	-0.0305019	0.0305019	-0.0520793	0.0520793	-0.26212	0.26212	-0.0903417	0.0903417	0.344615	0.344615	-0.0010011	0.0010011	-0.000118783	0.000118783
MH0193_GL0137815	mpro	Phosphoenolpyruvate carboxykinase, ATP-dependent(1458)	Energy production and conversion	Proteobacteria	unknown	-0.00471608	0.00471608	-0.0191044	0.0191044	-0.0515581	0.0515581	-0.186488	0.186488	0.104921	0.104921	0.325689	0.325689	-0.266496	0.266496	-0.000174766	0.000174766
O2.UC58-2_GL0079351	mpro	Alcohol dehydrogenase, class IV(6245)	Energy production and conversion	Firmicutes	unknown	-0.984191	0.984191	0.000652191	0.000652191	0.0513609	0.0513609	-0.39096	0.39096	-0.135783	0.135783	-0.124026	0.124026	0.134185	0.134185	-0.000383921	0.000383921
O2.UC38-2_GL0033843	mpro	Glutamate dehydrogenase/leucine dehydrogenase(2586)	Amino acid transport and metabolism	Firmicutes	Ruminococcus	-0.822435	0.822435	-0.0620451	0.0620451	0.0513436	0.0513436	-0.391901	0.391901	-0.0525886	0.0525886	0.0609748	0.0609748	0.745303	0.745303	-0.000796394	0.000796394
MH0088_GL0016997	mpro	Phosphoglycerate mutase (BPG-independent, AlkP superfamily)(2439)	Carbohydrate transport and metabolism	Firmicutes	Ruminococcus	-0.537931	0.537931	0.00209742	0.00209742	0.051163	0.051163	-0.0280587	0.0280587	0.0102218	0.0102218	0.126598	0.126598	0.244126	0.244126	0.00015826	0.00015826
DLF006_GL0037841	mpro	Glutamate dehydrogenase/leucine dehydrogenase(2586)	Amino acid transport and metabolism	Firmicutes	Eubacterium	-0.609977	0.609977	0.0460867	0.0460867	0.0510259	0.0510259	-0.519913	0.519913	-0.333993	0.333993	0.48338	0.48338	-0.0406966	0.0406966	-0.00043451	0.00043451
f__Enterobacteriaceae..g__..s__..otu__797229	clade	0				0.528848	0.528848	-0.00294538	0.00294538	0.0507594	0.0507594	3.45939e-05	3.45939e-05	7.00591e-05	7.00591e-05	0.000265664	0.000265664	-0.0537607	0.0537607	-0.17227	0.17227
T2D-70A_GL0079801	mpro	Molecular chaperone DnaK (HSP70)(4614)	Posttranslational modification, protein turnover, chaperones	Bacteroidetes	Bacteroides	-0.569972	0.569972	-0.0534344	0.0534344	-0.0502502	0.0502502	-0.0123726	0.0123726	-0.133712	0.133712	-0.386242	0.386242	-0.00490007	0.00490007	-0.000432698	0.000432698
MH0025_GL0054717	mpro	Polyribonucleotide nucleotidyltransferase (polynucleotide phosphorylase)(3082)	Translation, ribosomal structure and biogenesis	Firmicutes	Eubacterium	-0.0696847	0.0696847	0.0050607	0.0050607	0.0501324	0.0501324	-0.133721	0.133721	0.0658578	0.0658578	0.0403854	0.0403854	-0.00781093	0.00781093	0.000210589	0.000210589
o__Clostridiales..f__..g__..s__..otu__470382	clade	0				-1.3246	1.3246	-0.0979008	0.0979008	0.0500704	0.0500704	-8.26266e-05	8.26266e-05	4.49088e-05	4.49088e-05	9.46597e-05	9.46597e-05	-0.458808	0.458808	1.19003	1.19003
SMR3B	hpro	Submaxillary gland androgen-regulated protein 3B				-0.0423397	0.0423397	0.0678833	0.0678833	-0.0485783	0.0485783	0.538496	0.538496	-0.187251	0.187251	-0.487027	0.487027	-0.000645454	0.000645454	-0.000276022	0.000276022
MH0199_GL0048903	mpro	ABC-type glycerol-3-phosphate transport system, periplasmic component(15818)	Carbohydrate transport and metabolism	Firmicutes	Faecalibacterium	-0.330672	0.330672	-0.175716	0.175716	0.0480278	0.0480278	-0.114271	0.114271	-0.041339	0.041339	0.850837	0.850837	0.0934925	0.0934925	-0.000184449	0.000184449
ENPP3	hpro	Ectonucleotide pyrophosphatase/phosphodiesterase family member 3				0.277038	0.277038	0.0238682	0.0238682	0.0479707	0.0479707	-0.736929	0.736929	0.313135	0.313135	0.0254304	0.0254304	-0.00134137	0.00134137	7.73409e-05	7.73409e-05
TITIN	hpro	Titin				0.272439	0.272439	0.0333543	0.0333543	-0.0479451	0.0479451	-0.0345388	0.0345388	0.00651541	0.00651541	0.257696	0.257696	0.00187055	0.00187055	-8.89009e-05	8.89009e-05
MH0193_GL0134412	mpro	Basic membrane lipoprotein Med, periplasmic binding protein (PBP1-ABC) superfamily(2696)	Cell wall/membrane/envelope biogenesis	unknown	unknown	-0.464395	0.464395	-0.0291999	0.0291999	-0.0477095	0.0477095	-0.297272	0.297272	-0.00739563	0.00739563	0.0470727	0.0470727	0.0105274	0.0105274	0.000171472	0.000171472
DOM018_GL0001458	mpro	2-keto-3-deoxy-6-phosphogluconate aldolase(1825)	Carbohydrate transport and metabolism	Firmicutes	Eubacterium	0.0360628	0.0360628	-0.0216486	0.0216486	-0.0476312	0.0476312	-0.00817287	0.00817287	0.00223908	0.00223908	0.0661531	0.0661531	0.0018784	0.0018784	0.000582545	0.000582545
f__Ruminococcaceae..g__..s__..otu__850066	clade	0				-0.993957	0.993957	0.288688	0.288688	-0.0475637	0.0475637	-2.43949e-05	2.43949e-05	-0.000170823	0.000170823	0.00114216	0.00114216	-0.0230648	0.0230648	-0.584937	0.584937
LAMP2	hpro	Lysosome-associated membrane glycoprotein 2				0.69091	0.69091	0.0183224	0.0183224	0.0472363	0.0472363	-0.832028	0.832028	0.439751	0.439751	-0.0269393	0.0269393	-0.00562757	0.00562757	-0.000678737	0.000678737
g__Adlercreutzia..s__..otu__198774	clade	0				-0.991214	0.991214	-0.010996	0.010996	-0.047077	0.047077	-8.0518e-05	8.0518e-05	0.000253301	0.000253301	0.000857162	0.000857162	-0.0478918	0.0478918	0.420012	0.420012
MH0382_GL0156593	mpro	Ribosomal protein L7/L12(1565)	Translation, ribosomal structure and biogenesis	Bacteroidetes	Odoribacter	0.293066	0.293066	0.0109097	0.0109097	-0.0469758	0.0469758	0.172816	0.172816	0.193784	0.193784	0.0315744	0.0315744	-0.00826187	0.00826187	0.000178146	0.000178146
MH0192_GL0148457	mpro	CBS domain(3150)	Signal transduction mechanisms	Firmicutes	Faecalibacterium	-0.477664	0.477664	0.0878252	0.0878252	0.0458892	0.0458892	0.254296	0.254296	-0.0153677	0.0153677	0.237347	0.237347	0.261742	0.261742	-0.000307984	0.000307984
g__.Ruminococcus...s__..otu__198928	clade	0				0.228221	0.228221	-1.05567	1.05567	0.0457166	0.0457166	2.42195e-05	2.42195e-05	-0.000214779	0.000214779	-0.000655793	0.000655793	0.0378703	0.0378703	0.558193	0.558193
MH0424_GL0075261	mpro	ABC-type oligopeptide transport system, periplasmic component(3057)	Amino acid transport and metabolism	Firmicutes	Faecalibacterium	0.0536819	0.0536819	0.0223191	0.0223191	-0.0455825	0.0455825	0.0499621	0.0499621	0.00233466	0.00233466	0.394083	0.394083	0.0416708	0.0416708	0.000299034	0.000299034
V1.CD2-0-PN_GL0061587	mpro	ABC-type glycerol-3-phosphate transport system, periplasmic component(15818)	Carbohydrate transport and metabolism	Firmicutes	Faecalibacterium	0.0879041	0.0879041	-0.0618038	0.0618038	-0.0449706	0.0449706	0.00687762	0.00687762	0.0281324	0.0281324	0.140487	0.140487	0.0666718	0.0666718	-5.77931e-05	5.77931e-05
MH0002_GL0049970	mpro	L-arabinose isomerase(670)	Carbohydrate transport and metabolism	Firmicutes	unknown	-0.680161	0.680161	-0.0365414	0.0365414	-0.0439253	0.0439253	-0.546064	0.546064	-0.199588	0.199588	0.257624	0.257624	-0.0340554	0.0340554	-0.000132751	0.000132751
f__Ruminococcaceae..g__..s__..otu__1062061	clade	0				-1.41697	1.41697	0.334931	0.334931	0.0435792	0.0435792	-4.42329e-05	4.42329e-05	-0.00013801	0.00013801	-5.26007e-05	5.26007e-05	0.0293549	0.0293549	-0.0966679	0.0966679
f__Ruminococcaceae..g__..s__..otu__591734	clade	0				-0.0139773	0.0139773	-0.00241165	0.00241165	0.0434931	0.0434931	-4.74697e-05	4.74697e-05	-3.91001e-05	3.91001e-05	-0.00267141	0.00267141	0.0158166	0.0158166	0.255594	0.255594
MH0146_GL0035885	mpro	Translation elongation factor EF-Tu, a GTPase(2272)	Translation, ribosomal structure and biogenesis	Firmicutes	Eubacterium	-0.23111	0.23111	-0.0195942	0.0195942	0.0431995	0.0431995	0.13535	0.13535	0.12617	0.12617	-0.135856	0.135856	-0.402502	0.402502	0.000214978	0.000214978
g__Lachnospira..s__..otu__346302	clade	0				-0.687439	0.687439	0.0528424	0.0528424	-0.0421746	0.0421746	-5.75403e-06	5.75403e-06	-0.000381513	0.000381513	-0.000159702	0.000159702	0.336909	0.336909	0.0401961	0.0401961
MH0020_GL0070779	mpro	Rubrerythrin(4121)	Energy production and conversion	Bacteroidetes	Bacteroides	-0.175724	0.175724	4.8336e-05	4.8336e-05	-0.0413925	0.0413925	-0.0654666	0.0654666	-0.164745	0.164745	0.190952	0.190952	0.136159	0.136159	-2.38354e-05	2.38354e-05
VNN1	hpro	Pantetheinase				-0.123704	0.123704	-0.106146	0.106146	-0.0413455	0.0413455	-0.0390756	0.0390756	0.413213	0.413213	0.00455281	0.00455281	-0.000187676	0.000187676	-6.92737e-05	6.92737e-05
V1.CD7-0-PN_GL0031631	mpro	Inorganic pyrophosphatase(974)	Inorganic ion transport and metabolism	Actinobacteria	Bifidobacterium	-0.0676378	0.0676378	0.0572922	0.0572922	-0.0412808	0.0412808	-0.0301606	0.0301606	-0.158755	0.158755	-0.164391	0.164391	0.367367	0.367367	-6.22601e-05	6.22601e-05
MH0150_GL0091599	mpro	ABC-type xylose transport system, periplasmic component(416)	Carbohydrate transport and metabolism	Firmicutes	Ruminococcus	-0.512239	0.512239	-0.00371523	0.00371523	0.0409729	0.0409729	0.334954	0.334954	0.0840275	0.0840275	-0.229148	0.229148	0.726117	0.726117	-1.37378e-05	1.37378e-05
MH0086_GL0024035	mpro	Fe2+ transport system protein B(4933)	Inorganic ion transport and metabolism	unknown	unknown	0.283722	0.283722	-0.0184524	0.0184524	-0.0408721	0.0408721	-0.221001	0.221001	0.362595	0.362595	0.467183	0.467183	-0.0141959	0.0141959	-2.92253e-05	2.92253e-05
MH0039_GL0042537	mpro	Flagellin and related hook-associated protein FlgL(3044)	Cell motility	unknown	unknown	-0.419761	0.419761	0.00747401	0.00747401	0.0401487	0.0401487	0.2614	0.2614	-0.228401	0.228401	0.157414	0.157414	-0.325907	0.325907	-8.42419e-05	8.42419e-05
g__Streptococcus..s__..otu__1098340	clade	0				0.276497	0.276497	-0.193946	0.193946	-0.0397421	0.0397421	0.00017452	0.00017452	0.000965316	0.000965316	0.00171148	0.00171148	-0.0104169	0.0104169	0.284721	0.284721
MH0251_GL0137853	mpro	Phosphoenolpyruvate-protein kinase (PTS system EI component in bacteria)(4879)	Carbohydrate transport and metabolism	Firmicutes	Faecalibacterium	-0.439608	0.439608	0.139603	0.139603	-0.0388949	0.0388949	0.040584	0.040584	0.230929	0.230929	0.307285	0.307285	0.110142	0.110142	0.000283673	0.000283673
MH0019_GL0020848	mpro	Phosphoglycerate mutase (BPG-independent, AlkP superfamily)(2439)	Carbohydrate transport and metabolism	Firmicutes	unknown	-0.586779	0.586779	0.0863673	0.0863673	0.0387557	0.0387557	-0.354349	0.354349	-0.113364	0.113364	0.145933	0.145933	-0.295761	0.295761	-0.00033418	0.00033418
FCGBP	hpro	IgGFc-binding protein				1.02875	1.02875	-0.07493	0.07493	-0.0383408	0.0383408	-0.704081	0.704081	0.773227	0.773227	-0.0272563	0.0272563	0.000874618	0.000874618	-0.000326685	0.000326685
MH0110_GL0036341	mpro	Phosphoenolpyruvate carboxykinase, ATP-dependent(1458)	Energy production and conversion	Firmicutes	Faecalibacterium	-0.244935	0.244935	-0.026857	0.026857	-0.0381005	0.0381005	0.162233	0.162233	0.00158863	0.00158863	0.485178	0.485178	-0.011843	0.011843	-0.000105249	0.000105249
MH0016_GL0059838	mpro	Phosphoenolpyruvate carboxykinase, ATP-dependent(1458)	Energy production and conversion	Bacteroidetes	unknown	-0.47186	0.47186	-0.0638931	0.0638931	0.0376841	0.0376841	0.247911	0.247911	-0.109312	0.109312	0.427055	0.427055	-0.125403	0.125403	-0.00042574	0.00042574
DLF012_GL0039573	mpro	ABC-type glycerol-3-phosphate transport system, periplasmic component(15818)	Carbohydrate transport and metabolism	Firmicutes	Ruminococcus	-0.687339	0.687339	-0.0231448	0.0231448	0.0374943	0.0374943	-0.0929167	0.0929167	-0.0140156	0.0140156	-0.152735	0.152735	0.967678	0.967678	-0.000121904	0.000121904
NOF010_GL0030593	mpro	7-keto-8-aminopelargonate synthetase or related enzyme(1573)	Coenzyme transport and metabolism	Bacteroidetes	unknown	0.00836101	0.00836101	-0.149648	0.149648	0.0374543	0.0374543	-0.0115154	0.0115154	-0.358873	0.358873	-0.0804464	0.0804464	-0.0453937	0.0453937	-0.00031946	0.00031946
O2.UC54-0_GL0093586	mpro	DNA-directed RNA polymerase, beta subunit/140 kD subunit(4241)	Transcription	Firmicutes	Ruminococcus	-1.24893	1.24893	0.00260427	0.00260427	-0.0366943	0.0366943	0.421387	0.421387	0.00010316	0.00010316	-0.487403	0.487403	0.698981	0.698981	-5.68217e-05	5.68217e-05
MH0247_GL0187243	mpro	Rubrerythrin(4121)	Energy production and conversion	Bacteroidetes	Alistipes	-0.112697	0.112697	0.09284	0.09284	0.0365951	0.0365951	-0.417265	0.417265	-0.0798847	0.0798847	0.0719887	0.0719887	-0.0573064	0.0573064	-7.66719e-05	7.66719e-05
MH0161_GL0125551	mpro	Acyl-CoA hydrolase(1854)	Energy production and conversion	Firmicutes	Faecalibacterium	-0.117859	0.117859	-0.041859	0.041859	-0.0356687	0.0356687	-0.328187	0.328187	0.177584	0.177584	0.36929	0.36929	0.024453	0.024453	-0.000120132	0.000120132
f__Coriobacteriaceae	clade	0				-0.0197567	0.0197567	-0.0260782	0.0260782	-0.0348849	0.0348849	-4.90366e-05	4.90366e-05	7.80935e-06	7.80935e-06	-0.000676517	0.000676517	0.199538	0.199538	0.0352342	0.0352342
K2C1	hpro	Keratin, type II cytoskeletal 1				0.43494	0.43494	-0.103447	0.103447	-0.0346815	0.0346815	0.0630465	0.0630465	-0.0796036	0.0796036	0.257026	0.257026	-0.00208591	0.00208591	0.000472012	0.000472012
MH0411_GL0082960	mpro	Acetyl-CoA acetyltransferase(2274)	Lipid transport and metabolism	Firmicutes	Roseburia	-0.423921	0.423921	-0.132557	0.132557	0.0344062	0.0344062	-0.218625	0.218625	0.133412	0.133412	0.129852	0.129852	-0.0281574	0.0281574	-7.4242e-05	7.4242e-05
A1AT	hpro	Alpha-1-antitrypsin				0.146441	0.146441	-0.0350179	0.0350179	-0.0342676	0.0342676	-0.689968	0.689968	0.634196	0.634196	0.0718003	0.0718003	0.0010391	0.0010391	0.000707671	0.000707671
CEAM5	hpro	Carcinoembryonic antigen-related cell adhesion molecule 5				0.764913	0.764913	0.0891442	0.0891442	0.0339746	0.0339746	-0.368541	0.368541	0.154547	0.154547	0.242393	0.242393	0.000192523	0.000192523	0.00039681	0.00039681
MH0003_GL0110918	mpro	Aminopeptidase C(1228)	Amino acid transport and metabolism	Bacteroidetes	Bacteroides	-0.321159	0.321159	-0.089	0.089	-0.0339438	0.0339438	0.067809	0.067809	-0.10473	0.10473	0.0734357	0.0734357	0.0319335	0.0319335	-0.000334254	0.000334254
MH0161_GL0152524	mpro	Aspartyl aminopeptidase(2807)	Amino acid transport and metabolism	Firmicutes	Faecalibacterium	0.0628593	0.0628593	0.0011862	0.0011862	0.0338254	0.0338254	-0.162222	0.162222	0.0275553	0.0275553	0.250851	0.250851	0.0521101	0.0521101	-0.000110728	0.000110728
MH0002_GL0039425	mpro	Aspartyl aminopeptidase(2807)	Amino acid transport and metabolism	Firmicutes	Eubacterium	-0.159581	0.159581	0.047124	0.047124	0.033171	0.033171	-0.225974	0.225974	-0.0167789	0.0167789	-0.287486	0.287486	-0.00371134	0.00371134	2.3786e-05	2.3786e-05
o__Clostridiales..f__..g__..s__..otu__798164	clade	0				-1.55079	1.55079	0.360189	0.360189	-0.0327421	0.0327421	-5.54051e-05	5.54051e-05	-0.000303789	0.000303789	0.000404083	0.000404083	-0.202428	0.202428	-0.0633278	0.0633278
LG3BP	hpro	Galectin-3-binding protein				-0.00623648	0.00623648	-0.00331275	0.00331275	0.0320484	0.0320484	-0.0751343	0.0751343	0.257397	0.257397	0.00404965	0.00404965	-0.00449004	0.00449004	0.000346731	0.000346731
V1.CD6-0-PT_GL0007182	mpro	NifU homolog involved in Fe-S cluster formation(2783)	Posttranslational modification, protein turnover, chaperones	Firmicutes	unknown	-0.448257	0.448257	0.0760098	0.0760098	0.0319999	0.0319999	0.326452	0.326452	-0.238933	0.238933	0.37611	0.37611	-0.00406586	0.00406586	0.000222204	0.000222204
ZA2G	hpro	Zinc-alpha-2-glycoprotein				-0.0825394	0.0825394	0.0221174	0.0221174	0.0316192	0.0316192	-0.527719	0.527719	0.749186	0.749186	0.175295	0.175295	-0.000814365	0.000814365	0.000628837	0.000628837
MUC2	hpro	Mucin-2				0.996457	0.996457	0.0298364	0.0298364	-0.0314316	0.0314316	-0.862022	0.862022	0.507294	0.507294	0.0984417	0.0984417	-0.00225658	0.00225658	0.00042885	0.00042885
TRY3	hpro	Trypsin-3				8.04138e-05	8.04138e-05	-0.0075247	0.0075247	0.031165	0.031165	0.144027	0.144027	-0.0578062	0.0578062	-0.0417946	0.0417946	-0.00335048	0.00335048	2.72848e-05	2.72848e-05
[truncated: 117 more rows]

## Sheet: Sup Table 5 - MOFA 2 LF6 Top 20
Supplementary Table 5: Top 20 variables assoicated with LF6 in MOFA model 2
[truncated: 22 more rows]
